# Supplementary material for: Systematic Review of Nutrient Profile Models Developed for Nutrition-Related Policies and Regulations Aimed at Noncommunicable Disease Prevention —An Update
Source: Adv Nutr. 2023 Aug 31;14(6):1499–522. doi: 10.1016/j.advnut.2023.08.013 (PMC10721541; doi:10.1016/j.advnut.2023.08.013)
Supplement: Multimedia component3 [file mmc3.xlsx]

## Sheet: Supplemental Table 3
Martin et al. Systematic review of nutrient profile models developed for nutrition-related policies and regulations aimed at noncommunicable disease prevention – An update
Supplementary Data
SUPPLEMENTAL TABLE 3 List of potential nutrient profile models that were excluded (n=125)1
Model number	Model name	Source reference(s) in Labonté et al. 2018 (if applicable)	Source reference(s) in the current review	Weblink (if applicable)	Last date accessed	Reason(s) for exclusion	Details on reason(s) for exclusion and additional information on the model (if relevant)
39	Belgian National Food and Health Plan Food Product References	Model originally part of the draft catalog (2013) for which the indicated source reference was the following: Belgian National Food and Health Plan. Mandate project ‘Food product references to the Belgian National Food and Health Plan (NFHP) nutritional objectives’ (final version). Brussels, Belgium: Belgian National Food and Health Plan, 2007. However, this document could not be retrieved in 201…	Hoefkens C, Pieniak Z, Van Camp J, Verbeke W. Explaining the effects of a point-of-purchase nutrition-information intervention in university canteens: a structural equation modelling analysis. Intern J Behav Nutr Phys Act 2012;9(1):111. doi: 10.1186/1479-5868-9-111.	N/A	July 22, 2021	G, H	Model which had originally been excluded from Labonté et al. (2018) because full details of the model could not be found. As part of the current systematic review, new searches were conducted on Google on June 2nd and June 28, 2021, and full details could also not be found. Moreover, the most recent publications about this model are from 2007, suggesting it is no longer in use.
40	Brazilian regulations on food marketing	Model originally part of the draft catalogue (2013) for which the indicated source reference was the following: Board of the National Health Surveillance Agency Brazil (2010) Brazilian regulations on the marketing of food to children published in the Federal Official Gazette No, 122 Tuesday June 29th, 2010, Brasilia. However, this document could not be retrieved in 2016. Model briefly described i…	N/A	N/A	June 2, 2021	G, H	Model which had originally been excluded from Labonté et al. (2018) because full details of the model could not be found and the model appeared to no longer be in use based on Silva et al. 2013. As part of the current systematic review, the model's specific details could also not be found while conducting Google searches on May 19th and June 7th, 2021.
46	European Commission regulation on nutrition and health claims (1924/2006/EC) - disqualifying criteria	European Parliament, Council of the European Union. Regulation (EC) No 1924/2006 of the european parliament and of the council of 20 December 2006 on nutrition and health claims made on foods [Internet]. 2014 Dec 13 [cited 2016 Nov 21]. Available from: http://eur-lex.europa.eu/legal-content/EN/TXT/?uri=CELEX:02006R1924-20141213 (Accessed: November 21, 2016). Original (2006) version also available…	N/A	http://eur-lex.europa.eu/legal-content/en/ALL/?uri=CELEX:32006R1924	November 17, 2021	G, H	Model which had originally been excluded from Labonté et al. (2018) for reasons G and H. As part of the current systematic review, new searches were conducted on Google on June 2nd and June 28, 2021, and additional information on this model could also not be found.
67	School food (Moldova)	Hawkes C. Defining "Healthy" and "Unhealthy" Foods: An International Review. August 27, 2009. Unpublished report prepared for the Office of Nutrition Policy and Promotion, Health Canada. [Internet]. [cited 2016 Nov 20]. Available from: http://aboutmen.ca/application/www.aboutmen.ca/asset/upload/tiny_mce/page/link/Defining-Healthy-and-Unhealthy-full-report.pdf	World Health Organization (WHO). Action - GNPR 2016-2017: School health and nutrition (q11) Implementation of a healthy diet and adequate physical activity in educational institutions - Standards or rules for foods and beverages available in schools - School age children (SAC). [Internet]. 2018. [cited 2021 Nov 25]. Available from: https://extranet.who.int/nutrition/gina/en/node/35583	https://extranet.who.int/nutrition/gina/en/node/35583	November 25, 2021	J	Model which had originally been excluded from Labonté et al. (2018) for reason G. As part of the current systematic review, details on the model could be found, but they were only available in another language than French or English.
94	Federation of Canteens in Schools registration scheme	Government of Western Australia. Department of Education. FOCiS Nutrient Criteria [Internet]. 2009 Dec 21 [cited 2016 Nov 30]. Available from: http://www.det.wa.edu.au/policies/detcms/policy-planning-and-accountability/policies-framework/definitions/focis.en. Other reference: Federation of Canteens in Schools Inc. [Internet]. [cited 2016 Nov 21]. Available from: http://www.focis.com.au/	N/A	https://www.focis.com.au/	November 17, 2021	G	Model which had originally been excluded from Labonté et al. (2018) for reason G, because one of the authors (MEL) had been told through a personal communication in January 2016 that the criteria were not available publicly. As part of the current systematic review, details of the model could also not be found while conducting Google searches on June 9 and June 28, 2021.
104	Nutrition iQ	Model originally part of the draft catalogue (2013) for which the indicated source reference was the following: http://www.nutritioniq.com/content/components/corporate/media/pdf/niQ%20launch%20Program%20Backgrounder.pdf [cited 2012 Oct]. However, this online PDF document is no longer available as verified on December 1, 2016.	A mention of this model is made in Francis S. and Litchfield R. What is a Nutrition Profile? Human Sciences Extension and Outreach. Iowa State University. [Internet] August 1st, 2010. [cited 2021 Nov 17]. Available from: http://lib.dr.iastate.edu/extension_families_pubs/46.	http://lib.dr.iastate.edu/extension_families_pubs/46	November 17, 2021	G, H	Model which had originally been excluded from Labonté et al. (2018) for reasons G and H. As part of the current systematic review, new searches were conducted on Google on June 22 and June 28, 2021, and additional information on this model could not be found. The website describing the model is also no longer in use.
158	China - Guidelines on snacks for Chinese children and adolescents (GSCCAs)	Zhou Z, Diao Q, Shao N, Liang Y, Lin L, Lei Y, Zheng L. The Frequency of Unhealthy Food Advertising on Mainland Chinese Television (TV) and Children and Adolescents' Risk of Exposure to Them. PLoS One 2015;10(7):e0128746. doi: 10.1371/journal.pone.0128746.	N/A	N/A	July 22, 2021	J	Model which had originally been excluded from Labonté et al. (2018) for reasons G and J. The paper by Zhou et al. (2015) indicates that the document providing full details of the guidelines is in Chinese language only. It was also not possible to find any further details on this model either in French or in English after performing Google searches on June 29 and 30, 2021.
168	Danish Proposal for Health Claims (Principal requirements for foods carrying a health claim)	Mejborn H, Dragsted LO, Dyerberg J, Koch B, Poulsen M, Trolle E, Ovesen L. Guidelines and conditions for use of health claims in Denmark. Scand J Nutr 2001;45:33-9. DOI: 10.1007/s00394-007-2002-7. Information also provided in: Garsetti M, de Vries J, Smith M, Amosse A, Rolf-Pedersen N. Nutrient profiling schemes: overview and comparative analysis. Eur J Nutr 2007;46 Suppl 2:15-28. doi: 10.1007/s0…	N/A	N/A	July 22, 2021	J	Model which had originally been excluded from Labonté et al. (2018) for reason G. As part of the current systematic review, new searches were conducted on Google on June 29 and July 2nd, 2021, and it was not possible to find details about the model in English or in French: the only publications found were in Danish.
176	Nutrition-profiling systems used by food banks in the Feeding America Network	Handforth B, Hennink M, Schwartz MB. A qualitative study of nutrition-based initiatives at selected food banks in the feeding America network. J Acad Nutr Diet 2013;113(3):411-5. doi: 10.1016/j.jand.2012.11.001.	N/A	N/A	July 22, 2021	K	Model which had originally been excluded from Labonté et al. (2018) for reason G. As part of the current systematic review, new searches were conducted on Google on June 29 and July 2nd, 2021. It was found that the current model is not a single nutrient profiling model, but corresponds to four potential food bank-related models that now carry numbers #492-493-494-495.
177	Fiji front-of-pack labelling system	World Health Organization Regional Office for the Western Pacific. Meeting Report. Pacific Workshop on Nutrition, Noncommunicable Diseases and the Role of Codex. Nadi, Fiji. 20–22 April 2015. WPR/DPS/NCD(02)/2015 [Internet]. 2015 Jul [cited 2016 Jul 25]. Available from: http://iris.wpro.who.int/bitstream/handle/10665.1/11395/RS_2015_GE_13_FJI_eng.pdf?sequence=1. Information also provided in: Aust…	WHO Regional Office for the South-East Asia. Meeting report. Regional workshop on Nutrition labelling to promote healthy diets. Bangkok, Thailand, 17-19 April 2018. SEA-NUT-200 [Internet]. 2018 [cited 2021 Jul 22]. Available from: https://www.google.ca/url?sa=t&rct=j&q=&esrc=s&source=web&cd=&cad=rja&uact=8&ved=2ahUKEwjDrd20y574AhWKczABHTA5DmAQFnoECCsQAQ&url=https%3A%2F%2Fapps.who.int%2Firis%2Fres…	https://www.google.ca/url?sa=t&rct=j&q=&esrc=s&source=web&cd=&cad=rja&uact=8&ved=2ahUKEwjDrd20y574AhWKczABHTA5DmAQFnoECCsQAQ&url=https%3A%2F%2Fapps.who.int%2Firis%2Frest%2Fbitstreams%2F1162239%2Fretrieve&usg=AOvVaw03WpnJzX67TWvRcMws3y-s	July 22, 2021	G	Model which had originally been excluded from Labonté et al. (2018) for reason G. As part of the current systematic review, new searches were conducted on Google on June 29 and June 30, 2021. It was found in the WHO report from 2018 that Fiji is still planning to use a system similar to the Health Star Rating System (model #196 included in Labonté et al. 2018). However, according to Shahid et al.…
214	Indonesia Nutrient Profile model for marketing to children	World Health Organization Regional Office for the Western Pacific. Meeting report. Biregional Workshop on Restricting the Marketing of Foods and Non-Alcoholic Beverages to Children in the Western Pacific and South-East Asia. Kuala Lumpur, Malaysia. 1–4 December 2015 [Internet]. 2016 Mar [cited 2016 Jul 25]. Available from: http://iris.wpro.who.int/bitstream/handle/10665.1/13373/RS_2015_GE_61_MYS_…	Helen Keller INTL ARCH Assessment & Research on Child Feeding. Report. Nutritional Composition and Labelling Practices of Growing-up Milks (GUMs). Launched in Indonesia between January 2017 and May 2019. [Internet]. 2021 [cited 2021 Jul 22]. Available from: https://archnutrition.org/wp-content/uploads/sites/2/2021/01/IND-GUMs-Report-Eng-DIGITAL-2021.pdf	https://archnutrition.org/wp-content/uploads/sites/2/2021/01/IND-GUMs-Report-Eng-DIGITAL-2021.pdf	July 22, 2021	G	Model which had originally been excluded from Labonté et al. (2018) for reason G. As part of the current systematic review, new searches were conducted on Google on June 29 and June 30, 2021. Based on a report from January 2021 on the analysis of growing-up milks, no mandatory nutrient profiling model currently exists in Indonesia.
222	Japan Nutrient Profile model	World Health Organization Regional Office for the Western Pacific. Meeting Report: Workshop on Implementation and Monitoring of the Action Plan to Reduce the Double Burden of Malnutrition in the Western Pacific Region (2015-2020). Manila, Philippines. 25–27 March 2015 [Internet]. 2015 Jun [cited 2016 Jul 25]. Available from: http://iris.wpro.who.int/bitstream/handle/10665.1/11376/RS_2015_GE_11_PH…	Gobal Nutrition Report, Country Nutrition Profile, Japan. [Internet]. [cited July 22, 2021]. Available from: https://globalnutritionreport.org/resources/nutrition-profiles/asia/eastern-asia/japan/. Information also available in: United States Departement of Agriculture (USDA). Japan: Food and Agricultural Import Regulations and Standards Report. [Internet]. 2018 Dec 21. [cited 2021 Nov 25]. Avail…	https://globalnutritionreport.org/resources/nutrition-profiles/asia/eastern-asia/japan/ https://apps.fas.usda.gov/newgainapi/api/report/downloadreportbyfilename?filename=Food%20and%20Agricultural%20Import%20Regulations%20and%20Standards%20Report_Tokyo_Japan_2-5-2019.pdf	November 25, 2021	G	Model which had originally been excluded from Labonté et al. (2018) for reason G. The Japan Ministry of Health, Labour and Welfare expected to introduce a nutrient profiling system in 2017 to standardize the classication of healthy or unhealthy food, but no other information was found at this time on this model. As part of the current systematic review, there was also no information found on such…
226	Lao Democratic Republic Development standards for foods and drinks sold in schools	World Health Organization Regional Office for the Western Pacific. Meeting Report: Workshop on Implementation and Monitoring of the Action Plan to Reduce the Double Burden of Malnutrition in the Western Pacific Region (2015-2020). Manila, Philippines. 25–27 March 2015 [Internet]. 2015 Jun [cited 2016 Jul 25]. Available from: http://iris.wpro.who.int/bitstream/handle/10665.1/11376/RS_2015_GE_11_PH…	N/A	http://apps.who.int/iris/handle/10665/137517	November 17, 2021	G	Model which had originally been excluded from Labonté et al. (2018) for reason G. As part of the current systematic review, new searches were conducted on Google on June 29 and June 30, 2021, and additional information on this model could also not be found.
228	London Food Commission's rating system for menu items in catering outlets	McColl K, Lobstein T. Nutrient Profiling: Changing the food of Britain. London: Coronary Prevention Group and World Obesity Federation [Internet]. 2015 [cited 2016 Jul 26]. Available from: http://www.worldobesity.org/site_media/uploads/cpg_report_2015.pdf; The original reference is actually: Cole-Hamilton I. Star Rated Menus. London: London Food Commission. 1986. However, it was not possible to h…	N/A	N/A	July 22, 2021	G, H	Model which had originally been excluded from Labonté et al. (2018) for reasons G and H. As part of the current systematic review, new searches were conducted on Google on June 29 and June 30, 2021, and additional information on this model could not be found. The webpage of worldobesity.org could also not be found, and as mentioned in Labonté et al. (2018), the most recent publications about this…
229	Macedonia nutrition standards in primary schools and kindergartens	World Health Organization Regional Office for Europe. 8th Meeting on the WHO European Childhood Obesity Surveillance Initiative. Dubrovnik, Croatia, 18—20 May 2015 [Internet]. 2016 [cited 2016 Jul 25]. Available from: http://www.euro.who.int/__data/assets/pdf_file/0008/302003/8th-COSI-meeting-report-Dubrovnick.pdf?ua=1	Republic of North Macedonia Ministry of Education and Science. [Internet] [cited 2021 Nov 17]. Available from: https://mon.gov.mk/en/	https://www.euro.who.int/__data/assets/pdf_file/0008/302003/8th-COSI-meeting-report-Dubrovnick.pdf https://mon.gov.mk/en/	November 17, 2021	J	Model which had originally been excluded from Labonté et al. (2018) for reason G. As part of the current systematic review, full details of this food certification scheme were found on the Macedonia goverment website, but they were only available in Macedonian, i.e. another language than English or French.
266	Philippines Nutrient Profile (NP) model for marketing to children	World Health Organization Regional Office for the Western Pacific. Meeting Report: Workshop on Implementation and Monitoring of the Action Plan to Reduce the Double Burden of Malnutrition in the Western Pacific Region (2015-2020). Manila, Philippines. 25–27 March 2015 [Internet]. 2015 Jun [cited 2016 Jul 25]. Available from: http://iris.wpro.who.int/bitstream/handle/10665.1/11376/RS_2015_GE_11_PH…	European Chamber of Commerce of the Philippines (ECCP). Virtual Events. Session on Nutrition Profiling and Responsible Marketing to Children. 22 November 2021. [Internet]. [cited 2021 Nov 22]. Available from: https://www.eccp.com/events/1063	https://www.eccp.com/events/1063	November 22, 2021	G	Model which had originally been excluded from Labonté et al. (2018) for reason G. As part of the current systematic review, new searches were conducted on Google on June 29 and June 30, 2021. According to the information from the ECCP website, the Department of Science and Technology – Food and Nutrition Research Institute (DOST-FNRI) was commissioned to draft and execute a Philippines nutrient p…
268	Poland Nutrient Profile model	World Health Organization Regional Office for Europe. CINDI Noncommunicable Diseases Policy Academy. Seminar on working across sectors for noncommunicable diseases (NCD): Policy responses to marketing of alcohol and food marketing to children. Porto, Portugal. 27 – 29 October 2014 [Internet]. 2015 [cited 2016 Jul 25]. Available from: http://www.euro.who.int/__data/assets/pdf_file/0006/268206/Poli…	N/A	https://www.euro.who.int/__data/assets/pdf_file/0006/268206/Policy-responses-to-marketing-of-Alcohol-and-food-marketing-to-children-Eng.pdf	November 17, 2021	G, H	Model which had originally been excluded from Labonté et al. (2018) for reasons G and H. As part of the current systematic review, new searches were conducted on Google on June 29 and June 30, 2021, and additional information on this model could not be found. As also indicated in Labonté et al. (2018), it appears that this model has been discontinued.
286	Shop Smart With Heart - Canada	Initially identified in: Feunekes GIJ, Gortemaker IA, Willems AA, Lion R, van den Kommer M. Front-of-pack nutrition labeling: Testing effectiveness of different nutrition labeling formats front-of- pack in four European countries. Appetite 2008;50(1):57-70. The article by Feunekes et al. (2008) itself refers to: Kinnunen TI. The Heart symbol: a new food labelling system in Finland. Nutrition Bull…	N/A	N/A	July 22, 2021	G, H	Model which had originally been excluded from Labonté et al. (2018) for reasons G and H. As part of the current systematic review, new searches were conducted on Google on June 25 and June 28, 2021, and additional information on this model could also not be found.
301	Thai "Foods for Children" control	Chavasit V, Kasemsup V, Tontisirin K. Thailand conquered under-nutrition very successfully but has not slowed obesity. Obes Rev 2013;14 Suppl 2:96-105. doi: 10.1111/obr.12091.	UNICEF Thailand Country Office, the Bureau of Nutrition, Department of Health, Thailand, the International Health Policy Programme and WHO Thailand Office. Lead Authors: Backholer K and Sing F. Controls on the marketing of food and non-alcoholic beverages to children in Thailand: legislative options and regulatory design. December 2020. [Internet]. 2020 [cited 2021 Jul 22]. Available from: https:…	https://www.unicef.org/eap/media/9581/file/Controls%20on%20the%20marketing%20of%20food%20and%20non-alcoholic%20beverages%20to%20children%20in%20Thailand.pdf	July 22, 2021	G	Model which had originally been excluded from Labonté et al. (2018) for reason G, because no details could be found about the regulation on the commercialization of ‘Foods for Children’ issued by the Thai FDA and Public Relation Department mentioned in the paper by Chavasit et al. (2013). As part of the current systematic review, new searches were conducted on Google on June 25 and June 28, 2021,…
302	Thai "OK" criteria	Chavasit V, Kasemsup V, Tontisirin K. Thailand conquered under-nutrition very successfully but has not slowed obesity. Obes Rev 2013;14 Suppl 2:96-105. doi: 10.1111/obr.12091.	Choices Programme. Thailand launches healthier choice logo to reduce NCDs. August 31th, 2016. [Internet]. 2016 [cited 2021 Jul 22]. Available from: https://staging.choicesprogramme.org/news-updates/news/thailand-launches-healthier-choico-logo-to-reduce-ncds	https://staging.choicesprogramme.org/news-updates/news/thailand-launches-healthier-choico-logo-to-reduce-ncds	July 22, 2021	G, H	Model which had originally been excluded from Labonté et al. (2018) for reason G, because the paper by Chavasit et al. (2013) indicated that the Thai FDA would establish an ‘OK’ symbol for commercial food products using criteria based on the content of three nutrients (i.e. saturated fatty acids, sodium and sugar), but details of that model were not known. As part of the current systematic review…
304	Thai Nutrient Profile (NP) system	Pongutta S. Applying nutrient profile to address obesity in Thailand: Another block in the long bumpy road. Obesity Reviews 2014;15:265. doi: http://dx.doi.org/10.1111/obr.12154. Accession number: Embase: 71516492	Pongutta S, Sirichakwal P, Chittchang U, Puwastien P, Rojroongwasinkul N, Sranacharoenpong K, Inthararak P, Chongviriyaphan N, Saleephan S, Moh-Suwan L, Suthutvoravut U. Nutrient Profiling: a Tool to Strengthen Nutrition Intervention in Thailand. J Health Sci, 2017:24(6), 1030–1040.	N/A	July 22, 2021	J	Model which had originally been excluded from Labonté et al. (2018) for reason G, because full details of the model were unknown. As part of the current systematic review, a document from 2017 describing the Thai NP system has been found, but only the abstract is in English. The full text is only available in a language other than English or French.
326	Viet Nam Guidelines for school meals in primary schools	First identified in: World Health Organization Regional Office for the Western Pacific. Meeting Report: Workshop on Implementation and Monitoring of the Action Plan to Reduce the Double Burden of Malnutrition in the Western Pacific Region (2015-2020). Manila, Philippines. 25–27 March 2015 [Internet]. 2015 Jun [cited 2016 Jul 25]. Available from: http://iris.wpro.who.int/bitstream/handle/10665.1/1…	Vietnam+. New school programme focuses on students' health. October 06, 2021. [Internet]. 2021 [cited 2021 Nov 17]. Available from: https://en.vietnamplus.vn/new-school-programme-focuses-on-students-health/209253.vnp	http://apps.who.int/iris/handle/10665/137517 https://en.vietnamplus.vn/new-school-programme-focuses-on-students-health/209253.vnp	November 17, 2021	G	Model which had originally been excluded from Labonté et al. (2018) for reason G. As part of the current systematic review, new searches were conducted on Google on June 23 and June 28, 2021. The only information found is a newspaper article (Vietnam+) that reports the launch of a National School Health Programme (2021-2025) by the Prime Minister. However, no nutrient profiling model was found in…
383	US Stop Subsidizing Childhood Obesity Act	Library of Congress. H.R.5232 - Stop Subsidizing Childhood Obesity Act. 114th Congress (2015-2016) [Internet]. 2016 Sep 19 [cited 2016 Oct 31]. Available from: https://www.congress.gov/bill/114th-congress/house-bill/5232. Proposal initially identified in: Jolly R. Marketing obesity? Junk food, advertising and kids. Research Paper no. 9 2010–11. Australia Parliament [Internet]. 2011 Jan 12 [cited …	Fischer NM, Duffy EY, Michos ED. Protecting Our Youth: Support Policy to Combat Health Disparities Fueled by Targeted Food Advertising. J Am Heart Assoc 2021;10(1):e018900. https://doi.org/10.1161/JAHA.120.018900. Available from : https://www.ahajournals.org/doi/full/10.1161/JAHA.120.018900.	http://www.aph.gov.au/About_Parliament/Parliamentary_Departments/Parliamentary_Library/pubs/rp/rp1011/11rp09	November 17, 2021	H	Model which had originally been excluded from Labonté et al. (2018) for reason G, and which had been proposed in May 2016 by the US Congress. However, an article (Fischer et al. 2021) found while conducting a Google search as part of the current systematic review indicates that "The bill was not enacted into law", therefore suggesting that this model has not been adopted for use.
396	South African draft regulation (traffic light type system)		Model originally found in: Dunford EK, Poti JM, Xavier D, Webster JL, Taillie LS. Color-Coded Front-of-Pack Nutrition Labels-An Option for US Packaged Foods? Nutrients 2017;9(5):480. doi: 10.3390/nu9050480; and for which the indicated source reference was the following: Nestle, M. FDA: What is Happening with Front-of-Package Labels? [Internet]. 1 June 2016. [cited 2021 Nov 25]. Available from: ht…	https://www.foodpolitics.com/2016/06/fda-what-is-happening-with-front-if-package-labels/	July 28, 2021	G	Based on Frank et al. 2021, there is no traffic light type system for South Africa currently in place.
397	Color-coding of the overall healthfulness - Massachusetts General Hospital		Thorndike AN, Riis J, Sonnenberg LM, Levy DE. Traffic-light labels and choice architecture: promoting healthy food choices. Am J Prev Med 2014;46(2):143-9. doi: 10.1016/j.amepre.2013.10.002. Information also available in: Ho DE, Mbonu O, McDonough A, Pottash R. Menu labeling, calories, and nutrient density: Evidence from chain restaurants. PLoS One 2020;15(5):e0232656. doi: 10.1371/journal.pone.0…	N/A	July 23, 2021	E, F	This model was intended for a very narrow use (a single hospital), and was not endorsed by a government body.
398	Colour coded traffic-light nutrition labelling system (TLS)		Tiong W, Foo LH. Determinations of traffic-light nutrition labelling and healthiness evaluation of pre-packaged foods in promoting healthy food choices: Analysis of small to large food retail outlets in Kelantan. Med J Malaysia 2017;72:19.	N/A	July 23, 2021	I	The model actually consists of model #41 (Traffic Light Label, TLL) from the original systematic review (Labonté et al., 2018).
399	German adaptation of the MTL label		Model originally found in: Hagmann D, Siegrist M. Nutri-score, multiple traffic light and incomplete nutrition labelling on food packages: Effects on consumers’ accuracy in identifying healthier snack options. Food Qual Prefer. 2020; 8310.1016/j.foodqual.2020.103894., and for which the indicated source reference was the following: Department of Health, the Food Standards Agency, and devolved admi…	https://assets.publishing.service.gov.uk/government/uploads/system/uploads/attachment_data/file/566251/FoP_Nutrition_labelling_UK_guidance.pdf	November 25, 2021	I	This model is a duplicate of model #450, which is itself a duplicate of model #41 (Traffic Light Label, TLL) from the original systematic review (Labonté et al., 2018).
400	American Heart Association recommendations on sugar		Elliott CD. Packaging Fun: Analyzing Supermarket Food Messages Targeted at Children. Can J Commun 2012;37:303-18. doi: 10.22230/cjc.2012v37n2a2550. Information also available in: Adriouch S, Julia C, Kesse-Guyot E, Ducrot P, Peneau S, Mejean C, Assmann KE, Deschasaux M, Hercberg S, Touvier M, et al. Association between a dietary quality index based on the food standard agency nutrient profiling s…	N/A	November 17, 2021	B, E	Model excluded because it is based on a single nutrient (sugar). The model was also developed by a non-profit organization (American Heart Association), and is not endorsed by a government body.
401	Anti-cancer food scoring model (ACFS) 1.0 and 2.0		Model originally found in: Hong Y-J, Kim J, Lee HY, Rim CH. Development of the anti-cancer food scoring system 2.0: Validation and nutritional analyses of quantitative anti-cancer food scoring model. Nutr Res Pract 2020;14(1):32-44. doi: 10.4162/nrp.2020.14.1.32., and for which the indicated source reference was the following: Rim CH. Development of quantitative index evaluating anticancer or car…	N/A	July 23, 2021	A, E	The model was initially developed by Rim et al. (2018) and updated by Hong et al. (2020) basically for research purposes. The model also allows the classification of meals as opposed to individual food items.
402	Antidepressant Food Score (AFS)		LaChance LR, Ramsey D. Antidepressant foods: An evidence-based nutrient profiling system for depression. World J Psychiatry. 2018 Sep 20;8(3):97-104. doi: 10.5498/wjp.v8.i3.97.	N/A	July 23, 2021	E	Model developed by LaChance et al. (2018) for academic/research purposes.
403	Australia/New Zealand Food Standards Code "The Code"		Wellard L, Koukoumas A, Watson WL, Hughes C. Health and nutrition content claims on Australian fast-food websites. Public Health Nutr 2017;20(4):571-7. doi: 10.1017/s1368980016002561.	N/A	July 23, 2021	B	Model based on a single nutrient (i.e. sodium).
404	Australian Dietary Guidelines (ADGs) core or discretionary foods		Model originally found in: Crino M, Sacks G, Dunford E, Trieu K, Webster J, Vandevijvere S, Swinburn B, Wu JY and Neal B. Measuring the Healthiness of the Packaged Food Supply in Australia. Nutrients 2018;10(6):702. DOI: 10.3390/nu10060702., and for which the indicated source reference was the following: Australian Bureau of Statistics Australian Health Survey: Users' Guide, 2011-13 : Discretiona…	https://www.abs.gov.au/ausstats/abs@.nsf/Lookup/4363.0.55.001Chapter65062011-13	November 25, 2021	B, C	Criteria which are primarily food-based, or based on a single nutrient or food component (e.g. a sugar limit is specifically imposed for the category of breakfast cereals, but only this nutrient is taken into account).
405	Transformed Nutrient Profiling Scoring Criterion (T-NPSC)		Ni Mhurchu C, Volkova, E, Jiang Y, Eyles H, Michie J, Neal B, Blakely T, Swinburn B, Rayner M. Effects of interpretive nutrition labels on consumer food purchases: the Starlight randomized controlled trial. Am J Clin Nutr 2017;105(3):695-704. doi: 10.3945/ajcn.116.144956.	N/A	July 23, 2021	E	Adapted version of included model #20 from Labonté et al. 2018, which was developed for academic/research purposes (therefore not endorsed by a government body). The crude nutrient profiling score was simply transformed to a scale from zero to 100 to create consistency across all 3 NPSC categories.
406	Weighted Nutrient Profiling Scoring Criterion (W-NPSC)		Ni Mhurchu C, Volkova, E, Jiang Y, Eyles H, Michie J, Neal B, Blakely T, Swinburn B, Rayner M. Effects of interpretive nutrition labels on consumer food purchases: the Starlight randomized controlled trial. Am J Clin Nutr 2017;105(3):695-704. doi: 10.3945/ajcn.116.144956.	N/A	July 23, 2021	E	Adapted version of included model #20 from Labonté et al. 2018, which was developed for academic/research purposes (therefore not endorsed by a government body). In this model, a weighted score was simply calculated with the use of the inverse of the variance of NPSC scores within FoodSwitch food categories.
407	Nutrition information panels (NIPs)		Breen M, James H, Rangan A, Gemming L. Prevalence of Product Claims and Marketing Buzzwords Found on Health Food Snack Products Does Not Relate to Nutrient Profile. Nutrients 2020;12(5):1513. doi: 10.3390/nu12051513.	N/A	July 24, 2021	D	Model in which the output shows little or no interpretative element; it only repeats the amounts of some nutrients from the Nutrition Facts table.
408	Belgium - Environmental Sustainability and Nutritional Profile Model		Schaubroeck T, Ceuppens S, Luong AD, Benetto E, De Meester S, Lachat C, Uyttendaele M. A pragmatic framework to score and inform about the environmental sustainability and nutritional profile of canteen meals, a case study on a university canteen. J Clean Prod 2018;187:672-86. doi: 10.1016/j.jclepro.2018.03.265.	N/A	July 24, 2021	A, E	Model allowing for the evaluation of the nutritional quality of meals as opposed to individual food items. This model was also developed by Schaubroeck et al. (2018) for research purposes.
409	Breakfast Quality Index (BQI)		Pereira JL, de Castro MA, Hopkins S, Gugger C, Fisberg RM, Fisberg M. Proposal for a breakfast quality index for brazilian population: Rationale and application in the Brazilian National Dietary Survey. Appetite 2017;111:12-22. doi: 10.1016/j.appet.2016.12.023.	N/A	July 24, 2021	A, E	Model developed by Peirera et al. (2017) for academic/research purposes. The model also only allows for the evaluation of the nutritional quality of meals as opposed to individual food items.
410	Department of Health Nutrient Profiling Model (DH NPM) (Variation of Ofcom model)		Model originally found in: James A, Birch L, Fletcher P, Pearson S, Boyce C, Ness AR, Hamilton-Shield JP, Lithander FE. Are food and drink retailers within NHS venues adhering to NICE Quality standard 94 guidance on childhood obesity? A cross-sectional study of two large secondary care NHS hospitals in England. BMJ Open 2017;7(11):e018214-e. doi: 10.1136/bmjopen-2017-018214, and for which the ind…	https://www.asa.org.uk/resource/food-and-soft-drink-advertising-to-children-consultation.html	July 24, 2021	I	This model was found to be a duplicate of model #5 (Ofcom) from Labonté et al., 2018. According to information provided in the source reference: "the NP model has been used by Ofcom since April 2007. In October 2010, technical support for the NP model was transferred from the FSA to the Department of Health."
411	Modified Food Standard Agency-score (Modified FSA-score)		Rayner M. Nutrient profiling for regulatory purposes. Proc Nutr Soc 2017;76(3):230-6. doi: 10.1017/S0029665117000362.	N/A	July 24, 2021	I	This model was found to be a duplicate of model #5 (Ofcom) from Labonté et al., 2018. According to information provided in the source reference: "the UK FSA/Ofcom model has been modified by other bodies around the world for a variety of regulatory purposes."
412	UK Food Standards Agency with modifications by the Food Standards Australia and New Zealand		Faber M, de Villiers A, Hill J, van Jaarsveld PJ, Okeyo AP, Seekoe E. Nutrient profile and energy cost of food sold by informal food vendors to learners in primary and secondary schools in the Eastern Cape, South Africa. Public Health Nutr 2019;22(3):521-30. doi: 10.1017/s1368980018003464.	N/A	July 20, 2021	I	This model actually consists of model #394 (South African NP model) from the original systematic review (Labonté et al., 2018).
413	Modified Food Standard Agency Nutrient Profiling System / High Council for Public Health (FSAm-NPS/HCSP)		Andrianasolo RM, Julia C, Varraso R, Egnell M, Touvier M, Kesse-Guyot E, Hercberg S, Galan P. Association between an individual dietary index based on the British Food Standard Agency Nutrient Profiling System and asthma symptoms. Br J Nutr 2019;122(1):63-70. doi: 10.1017/s0007114519000655. Information also available in: Haut Conseil de la Santé Publique. Opinion on information regarding the nutr…	https://www.hcsp.fr/Explore.cgi/avisrapportsdomaine?clefr=524	November 25, 2021	I	It was found that this model actually consists of model #178 (5-CNL/Nutri-Score) from the original systematic review (Labonté et al., 2018).
416	Central American Proposal (CAP)		Rojas D, Bodden S, Hernandez A, Di Lorio A, Henriquez J. Evaluation of the Nutritional Quality of Processed Foods in Honduras: A Comparison of Three Nutrient Profile Models. J Acad Nutr Diet 2020;120:A51-A. doi: 10.1016/j.jand.2020.06.149; Spanish reference: Reglamento Tecnico Centroamericano. Alimentos y bebidas. Etiquetado frontal de advertencia nutricional. Requisitos para su aplicacion. [Inte…	http://www.incap.int/ciipec/index.php/es/doctos-tecnicos/535-alimentos-bebidas-etiquetado-frontal-advertencia-nutricional-requisitos-para-aplicacion/file	November 25, 2021	J	Full details of this model are only available in Spanish, and not available in English or French.
417	CHOICE magazine (Australian Consumers Association)		Model originally found in: Elliott C, Truman E. The Power of Packaging: A Scoping Review and Assessment of Child-Targeted Food Packaging. Nutrients. 2020;12(4):958. DOI: 10.3390/nu12040958, and for which the indicated source reference was the following: Chapman K, Nicholas P, Banovic D, Supramaniam R. The extent and nature of food promotion directed to children in Australian supermarkets. Health …	N/A	July 24, 2021	E, G	It was not possible to find specific details of this model as part of Google searches on April 23rd and May 27th, 2021. The model was also developed by a consumer association (Australian Consumers Association); therefore not endorsed by a government body.
418	Improved GDA label - UK		Model originally found in: Tharrey M, Maillot M, Azais-Braesco V, Darmon N. From the SAIN, LIM system to the SENS algorithm: a review of a French approach of nutrient profiling. Proc Nutr Soc 2017;76(3):237-46. doi:10.1017/S0029665117000817, and for which the indicated source reference was the following: Food and Drink Federation. GDAs explained: Guideline Daily Amounts [Internet]. 2016 Nov [cite…	http://www.foodlabel.org.uk/label/?notfound=/%20label/gda_values	November 18, 2021	D	Model in which the output shows little or no interpretative element; it only repeats the amounts of some nutrients from the Nutrition Facts table.
419	GDA labelling - UK		Model originally found in: Buttriss JL. The role of nutritional labelling and signposting from a European perspective. Proc Nutr Soc. 2018;77(3):321-30. DOI: 10.1017/s0029665117004098, and for which the indicated source reference was the following: Grunert KG, Wills JM, Fernández-Celemín L. Nutrition knowledge, and use and understanding of nutrition information on food labels among consumers in t…	N/A	July 24, 2021	D, I	Model in which the output shows little or no interpretative element; it only repeats the amounts of some nutrients from the Nutrition Facts table. This model was also found to be a duplicate of model #192 in Labonté et al. (2018).
420	Nutrition facts panel (NFP) / Back-of-Pack label / Nutrient information panel		Model originally found in: Taillie LS, Ng SW, Xue Y, Harding M. Deal or no deal? The prevalence and nutritional quality of price promotions among U.S. food and beverage purchases. Appetite. 2017;117:365-72.DOI: 10.1016/j.appet.2017.07.006., and for which the indicated source reference was the following: Muth MK, Sweitzer M, Brown D, Capogrossi K, Karns, Karns S, Levin D, Okrent A, Siegel P, Zhen …	N/A	July 20, 2021	D	Model in which the output shows little or no interpretative element; it only repeats the amounts of some nutrients from the Nutrition Facts table.
421	Repères nutritionnels journaliers (RNJ)		Galan P, Gonzalez R, Julia C, Hercberg S, Varela-Moreiras G, Aranceta-Bartrina J, Pérez-Rodrigo C, Serra-Majem L. Front-of-pack nutrition label NutriScore: An useful public health tool for Spanish consumers. Rev Esp Nutr Comunitaria 2017;23(2).	https://www.renc.es/imagenes/auxiliar/files/RENC_2017_2_07._Articulo_especial._Galan_P_et_al._Logotipo_NutriScore.pdf	July 20, 2021	D, I	Model in which the output shows little or no interpretative element; it only repeats the amounts of some nutrients from the Nutrition Facts table (synonym of Guideline Daily Amounts). Also, this model was found to be a duplicate of model #419 of the current systematic review and therefore, of model #192 in Labonté et al. (2018).
422	Dietary Approaches to Stop Hypertension Accordance Score = DASH Accordance Score		Hallström E, Davis J, Woodhouse A, Sonesson U. Using dietary quality scores to assess sustainability of food products and human diets: A systematic review. Ecol Indic 2018;93:219-30. doi: 10.1016/j.ecolind.2018.04.071. Information also available in : Monsivais P, Scarborough P, Lloyd T, Mizdrak A, Luben R, Mulligan AA, Wareham NJ, Woodcock J. Greater accordance with the Dietary Approaches to Stop…	N/A	July 24, 2021	A, E	According to information provided in the source reference (Hallstrom et al. 2018, Table 2), this model is applicable to meals and diets, and not to individual food items. It was also developed for academic/research purposes, and is therefore not endorsed by a government body.
423	Department of Health & Social Care’s (DHSC) nutrient profiling model		Model originally found in: Pombo-Rodrigues S, Hashem KM, Tan M, Davies Z, He FJ, MacGregor GA. Nutrition Profile of Products with Cartoon Animations on the Packaging: A UK Cross-Sectional Survey of Foods and Drinks. Nutrients 2020;12(3). doi: 10.3390/nu12030707, and for which the indicated source reference was the following: Department of Health, Nutrient Profiling Technical Guidance. [Internet].…	https://assets.publishing.service.gov.uk/government/uploads/system/uploads/attachment_data/file/216094/dh_123492.pdf	November 29, 2021	I	This model actually consists of model #5 (Ofcom) from the original systematic review (Labonté et al., 2018).
424	Dietary Modeling Tool (DMT)		Probst Y, Evan M, Sullivan E, Dam HK. First-stage development and validation of a Web-based automated dietary modeling tool: Using constraint optimization techniques to streamline food group and macronutrient focused dietary prescriptions for clinical trials. J Med Internet Res 2016;18(7):375-86. doi: 10.2196/jmir.5459.	N/A	July 24, 2021	A, D, E	Model which does not allow for the classification of individual food items. This model also does not provide an interpretative score or classification, but rather provides recommendations for patients. It was developed for academic/research purposes, and is therefore not endorsed by a government body.
425	Dutch healthy Choices criteria / Dutch Program / Dutch choices foundation		Model originally found in: Carrad AM, Louie JCY, Yeatman HR, Dunford EK, Neal BC, Flood VM. A nutrient profiling assessment of packaged foods using two star-based front-of-pack labels. Public Health Nutr 2016;19(12):2165-74. doi: 10.1017/S1368980015002748. Further information available at: Choices International Foundation. [Internet]. 2020. [cited 18 Nov 2021]. Available from: https://www.choices…	https://www.choicesprogramme.org/	November 18, 2021	I	Searches for details about this model revealed that it actually consists of model #53 (Choices) from the original systematic review (Labonté et al., 2018).
426	Emolabels		Model originally found in: Arrua A, Curutchet MR, Rey N, Barreto P, Golovchenko N, Sellanes A, Guillermo V, Winokur M, Gimenez A, Ares G. Impact of front-of-pack nutrition information and label design on children's choice of two snack foods: Comparison of warnings and the traffic-light system. Appetite. 2017;116:139-46.DOI: 10.1016/j.appet.2017.04.012., and for which the indicated source referenc…	N/A	July 26, 2021	B, E	Model which is considering only a single nutrient (i.e. calories). It was also developed for academic/research purposes only (not endorsed by a government body).
427	Energy (or calorie) density (ED)		Model originally found in: Hurwitz LB, Montague H, Wartella E. Food Marketing to Children Online: A Content Analysis of Food Company Websites. Health Commun 2017;32(3):366-71. doi: 10.1080/10410236.2016.1138386, and for which the indicated source reference was the following: Monsivais P, Drewnowski A. The rising cost of low-energy-density foods. J Am Diet Assoc 2007;107(12):2071-6. doi: 10.1016/j…	N/A	July 26, 2021	B, E	Model which is considering only a single nutrient (i.e. calories). It was also developed for academic/research purposes only (not endorsed by a government body).
428	Evolved Nutrition Label (ENL)		Model originally found in: Egnell M, Talati Z, Gombaud M, Galan P, Hercberg S, Pettigrew S, Julia C. Consumers’ Responses to Front-of-Pack Nutrition Labelling: Results from a Sample from The Netherlands. Nutrients 2019;11(8). doi: 10.3390/nu11081817, and for which the indicated source reference was the following: ENL Taskforce. Promoting Healthier Diets Through Evolved Nutrition Labelling. [Inter…	https://www.europeanscientist.com/fr/sante/abandon-de-levolved-nutrition-label/	November 29, 2021	E, G, H	The model was developed by six private food companies. Based on Egnell et al. 2019, this model has not been validated by scientific evidence. Moreover, the European Scientist article states that "On November 20 [2018], the "Big 6" (Mondelez, PepsiCo, Coca-Cola, Nestlé and Unilever) announced that they were giving up the "Evolved Nutrition Label" (ENL)", suggesting that it is no longer in use. It …
429	Product claims made on the front of the package		Model originally found in: Taillie LS, Ng SW, Xue Y, Harding M. Deal or no deal? The prevalence and nutritional quality of price promotions among U.S. food and beverage purchases. Appetite. 2017;117:365-72.DOI: 10.1016/j.appet.2017.07.006., and for which the indicated source reference was the following: Muth MK, Sweitzer M, Brown D, Capogrossi K, Karns SA, Levin D, Okrent A, Siegel P, Zhen C. Und…	N/A	July, 26, 2021	K	Searches for details about this model revealed that it actually does not correspond to a nutrient profiling model, but to general information about different product claims (for example: front of package nutrition claims, front of package organic claims). Therefore, it is not relevant to the current systematic review.
430	Finnish Nutrient Index for protein sources (FNIprot)		Hallström E, Davis J, Woodhouse A, Sonesson U. Using dietary quality scores to assess sustainability of food products and human diets: A systematic review. Ecol Indic 2018;93:219-30. doi: 10.1016/j.ecolind.2018.04.071. Information also available in: Saarinen M, Fogelholm M, Tahvonen R, Kurppa S. Taking nutrition into account within the life cycle assessment of food products. J Clean Prod 2017;149…	N/A	July, 26, 2021	B, E	This model is based on a single nutrient (i.e. proteins). It was also developed for academic/research purposes (therefore not endorsed by a government body).
431	Four-part framework - nutritional score		Schaubroeck T, Ceuppens S, Luong AD, Benetto E, De Meester S, Lachat C, Uyttendaele M. A pragmatic framework to score and inform about the environmental sustainability and nutritional profile of canteen meals, a case study on a university canteen. J Clean Prod 2018;187:672-86. doi: 10.1016/j.jclepro.2018.03.265.	N/A	July 26, 2021	I	It was found that this model actually consists of model #408 of the current systematic review, which is also excluded.
432	Health Nutritional Index (HENI)		Model originally found in: Ernstoff A, Stylianou KS, Sahakian M, Godin L, Dauriat A, Humbert S, Erkman S, Jolliet O. Towards Win-Win Policies for Healthy and Sustainable Diets in Switzerland. Nutrients 2020;12(9). doi: 10.3390/nu12092745., and for which the indicated source reference was the following: Stylianou K, Fulgoni VL, Jolliet O. Health nutritional index (HENI): A health burden based tool…	N/A	July 27, 2021	A, E	Model intended to be used with food groups and not individual foods. Model also developed for academic/research purposes (therefore not endorsed by a government body).
433	Healthier Logo - Thailand		Pongutta S, Chongwatpol P, Tantayapirak P, Vandevijvere S. Declaration of nutrition information on and nutritional quality of Thai ready-to-eat packaged food products. Public Health Nutr 2018;21(8):1409-17. doi: 10.1017/s1368980017003792.	N/A	July 27, 2021	I	The model actually consists of the excluded model #304 (Thai Nutrient Profile (NP) system) from the original systematic review (Labonté et al. 2018).
434	Healthy Choice checkmark / International Choices label		Van der Bend DLM, Lissner L. Differences and Similarities between Front-of-Pack Nutrition Labels in Europe: A Comparison of Functional and Visual Aspects. Nutrients 2019;11(3):626. doi: 10.3390/nu11030626. Information also available in: El-Abbadi NH, Taylor SF, Micha R, Blumberg JB. Nutrient Profiling Systems, Front of Pack Labeling, and Consumer Behavior. Curr Atheroscler Rep 2020;22(8):36. doi:…	N/A	July 27, 2021	I	The model actually consists of model #53 (Choices) included in the original systematic review (Labonté et al., 2018).
435	Choice (from Galan et al. 2017)		Galan P, Gonzalez R, Julia C, Hercberg S, Varela-Moreiras G, Aranceta-Bartrina J, Pérez-Rodrigo C, Serra-Majem L. Front-of-pack nutrition label NutriScore: An useful public health tool for Spanish consumers. Rev Esp Nutr Comunitaria 2017;23(2).	N/A	July 20, 2021	G	Although the article by Galan et al. 2017 is in Spanish, we can clearly understand that a "Choice" model is mentioned in this article. However, no reference is provided for that model. It is possible that this model refers to Choices International (model #53 included in Labonté et al. 2018), but we cannot know with certainty.
436	Healthy Eating Index (HEI)		Guenther PM, Casavale KO, Kirkpatrick SI, Reedy J, Hiza HAB, Kuczynski KJ, Kahle LL, Krebs-Smith SM. Update of the Healthy Eating Index: HEI-2010. J Acad Nutr Diet 2013;113(4):569-80. doi: 10.1016/j.jand.2012.12.016.	N/A	July 27, 2021	A	This model is a measure of overall diet quality, it does not evaluate the nutritional quality of individual foods.
437	Alternative Healthy Eating Index (AHEI)		Van Duong T, Tseng IH, Wong TC, Chen HH, Chen TH, Hsu YH, Peng SJ, Kuo KL, Liu HC, Lin ET, et al. Adaptation and Validation of Alternative Healthy Eating Index in Hemodialysis Patients (AHEI-HD) and Its Association with all-Cause Mortality: A Multi-Center Follow-Up Study. Nutrients 2019;11(6). doi: 10.3390/nu11061407.	N/A	July 27, 2021	A	This model is a measure of overall diet quality, it does not evaluate the nutritional quality of individual foods.
438	Brazilian Healthy Eating Index Revised (BHEI-R)		Hallström E, Davis J, Woodhouse A, Sonesson U. Using dietary quality scores to assess sustainability of food products and human diets: A systematic review. Ecol Indic 2018;93:219-30. doi: 10.1016/j.ecolind.2018.04.071. Information also available in: Previdelli AN, Andrade SC, Pires MM, Ferreira SRG, Fisberg RM, Marchioni DM. A revised version of the Healthy Eating Index for the Brazilian populati…	N/A	July 27, 2021	A	This model is a measure of overall diet quality, it does not evaluate the nutritional quality of individual foods.
439	Healthy Food Promotion Law 5504 - Guatemala		Model originally found in: Garcia AL, Ronquillo JD, Morillo-Santander G, Mazariegos CV, Lopez-Donado L, Vargas-Garcia EJ, Curtin L, Parrett A, Mutoro AN. Sugar Content and Nutritional Quality of Child Orientated Ready to Eat Cereals and Yoghurts in the UK and Latin America; Does Food Policy Matter? Nutrients 2020;12(3):856. doi: 10.3390/nu12030856, and for which the indicated source reference was…	https://www.congreso.gob.gt/noticias_congreso/1477/2019/3	November 18, 2021	G	According to the webpage cited by Garcia et al., "Legislator López said that after hearing the information about this bill, they will start the fight to place it on the parliamentary agenda so that it begins its approval in the parliamentary chamber". However, no more information regarding the law (Bill 5504) could be found while conducting Google searches on May 6th and June 7th, 2021.
440	Health Score		Van Dooren C, Marinussen M, Blonk H, Aiking H, Vellinga P. Exploring dietary guidelines based on ecological and nutritional values: A comparison of six dietary patterns. Food Policy 2014;44:36–46. doi: 10.1016/j.foodpol.2013.11.002. Information also available in: Hallström E, Davis J, Woodhouse A, Sonesson U. Using dietary quality scores to assess sustainability of food products and human diets: …	N/A	July 27, 2021	A, E	The Health Score uses whole food groups as diet quality indicators and is therefore not intended for assessing single food items. This model was also developed for academic/research purposes (therefore not endorsed by a government body).
441	Home-made Model (Healthy choice (HC) criteria)		White-Flynn TT, Kemp BJ, Cronin BE, Lyons OC, Bruton O, O'Donovan CB, Donovan CM, Flynn MAT. Choosing a healthy breakfast cereal - Granola takes the biscuit. Proc Ntr Soc 2017;76:E98. doi: 10.1017/S0029665117001719	N/A	July 27, 2021	E	This model was developed for academic/research purposes (therefore not endorsed by a government body).
442	Main Meal Quality Index (MMQI)		Gorgulho BM, Pot GK, Sarti FM, Marchioni DM. Main meal quality in Brazil and United Kingdom: Similarities and differences. Appetite 2017;111:151-7. doi: 10.1016/j.appet.2016.12.038.	N/A	July 27, 2021	A, E	This model only allows for the evaluation of the nutritional quality of meals as opposed to individual food items. It was also developed for academic/research purposes (therefore not endorsed by a government body).
443	Mediterranean Adequacy Index (MAI)		De Marco A, Velardi M, Camporeale C, Screpanti A, Vitale M. The Adherence of the Diet to Mediterranean Principle and Its Impacts on Human and Environmental Health. Int J Environ Protect Policy 2014;2:64-75. doi: 10.11648/j.ijepp.20140202.14. Information also available in: Hallström E, Davis J, Woodhouse A, Sonesson U. Using dietary quality scores to assess sustainability of food products and huma…	N/A	July 27, 2021	A, E	This model only allows for the evaluation of the nutritional quality of meals as opposed to individual food items. It was also developed for academic/research purposes (therefore not endorsed by a government body).
444	MEDI-LITE		Andrianasolo RM, Kesse-Guyot E, Adjibade M, Hercberg S, Galan P, Varraso R. Associations between dietary scores with asthma symptoms and asthma control in adults. Eur Respir J 2018;52(1):1702572. doi: 10.1183/13993003.02572-2017.	N/A	July 27, 2021	A, E	This model is a measure of overall diet quality, it does not evaluate the nutritional quality of individual foods. It was also developed for academic/research purposes (therefore not endorsed by a government body).
446	Front-of-package (FOP) nutrition-labeling criteria of the Mexican Committee of Nutrition Experts (MCNE)		Mendoza R, Tolentino-Mayo L, Hernández-Barrera L, Nieto C, Monterrubio-Flores EA, Barquera S. Modifications in the Consumption of Energy, Sugar, and Saturated Fat among the Mexican Adult Population: Simulation of the Effect When Replacing Processed Foods that Comply with a Front of Package Labeling System. Nutrients 2018;10(1):101. doi: 10.3390/nu10010101. Information also available in: Contreras…	N/A	July 27, 2021	E	This model, which is apparently based on the included model #53 (Choices) and the excluded model #126 (EU Pledge Nutrition Criteria) from the original systematic review (Labonté et al., 2018), is proposed by Mexican nutrition experts but is not officially endorsed by the government.
447	Mexican Nutritional Seal (MNS)		Model originally found in: Contreras-Manzano A, Jáuregui A, Velasco-Bernal A, Vargas-Meza J, Rivera JA, Tolentino-Mayo L, Barquera S. Comparative Analysis of the Classification of Food Products in the Mexican Market According to Seven Different Nutrient Profiling Systems. Nutrients 2018;10(6):737. doi: 10.3390/nu10060737., and for which the indicated source reference was the following: Diario Ofi…	http://www.dof.gob.mx/nota_detalle.php?codigo=5340693&fecha=15/04/2014	November 29, 2021	J	This model, which is apparently based on the excluded model #126 (EU Pledge Nutrition Criteria) from the original systematic review (Labonté et al., 2018), is only available in Spanish (i.e. not in English or French).
448	Traffic light colour-coded GDA labelling		Grunert KG, Wills JM, Fernández-Celemín L. Nutrition knowledge, and use and understanding of nutrition information on food labels among consumers in the UK. Appetite 2010;55(2):177-89. doi: 10.1016/j.appet.2010.05.045. Information also available in: Buttriss JL. The role of nutritional labelling and signposting from a European perspective. Proc Nutr Soc 2018;77(3):321-30. doi: 10.1017/s0029665117…	N/A	July 28, 2021	I	This model appears to be a duplicate of excluded model #161 from Labonté et al. 2018 which itself had been excluded for reasons E and G. It is unclear which criteria are under the colour-coded GDA model.
449	Modified version of the traffic light system		Machin L, Aschemann-Witzel J, Curutchet MR, Gimenez A, Ares G. Does front-of-pack nutrition information improve consumer ability to make healthful choices? Performance of warnings and the traffic light system in a simulated shopping experiment. Appetite 2018;121:55-62. doi: 10.1016/j.appet.2017.10.037.	N/A	July 28, 2021	E	This model was developed for academic/research purposes (therefore not endorsed by a government body).
450	Colour coded multiple traffic light scheme / Colour coded FOP scheme (from UK)		Department of Health, the Food Standards Agency, and devolved administrations in Scotland, Northern Ireland and Wales in collaboration with the British Retail Consortium. Guide to creating a front of pack (FoP) nutrition label for pre-packed products sold through retail outlets. [Internet]. 2016 Nov [cited 2021 Nov 25]. Available from: https://assets.publishing.service.gov.uk/government/uploads/s…	https://assets.publishing.service.gov.uk/government/uploads/system/uploads/attachment_data/file/566251/FoP_Nutrition_labelling_UK_guidance.pdf	November 25, 2021	I	The model actually consists of model #41 (UK Traffic Light Labelling) from the original systematic review (Labonté et al., 2018).
452	Traffic lights - Scottish		Department of Health, the Food Standards Agency, and devolved administrations in Scotland, Northern Ireland and Wales in collaboration with the British Retail Consortium. Guide to creating a front of pack (FoP) nutrition label for pre-packed products sold through retail outlets. [Internet]. 2016 Nov [cited 2021 Nov 25]. Available from: https://assets.publishing.service.gov.uk/government/uploads/s…	https://assets.publishing.service.gov.uk/government/uploads/system/uploads/attachment_data/file/566251/FoP_Nutrition_labelling_UK_guidance.pdf	November 25, 2021	I	The model actually consists of model #41 (UK Traffic Light Labelling) from the original systematic review (Labonté et al., 2018).
453	Nestlé Nutrition Algorithm (NNA)		Mainardi F, Drewnowski A, Green H. Personalized Nutrient Profiling of Food Patterns: Nestlé’s Nutrition Algorithm Applied to Dietary Intakes from NHANES. Nutrients 2019;11(2):379. doi: 0.3390/nu11020379.	N/A	July 28, 2021	A, E	The model only allows the evaluation of the nutritional quality of diets as opposed to individual food items. Also, the model is developed by a commercial organization (not endorsed by a government body).
454	New Zealand Heart Foundation food reformulation targets		Crino M, Sacks G, Dunford E, Trieu K, Webster J, Vandevijvere S, Swinburn B, Wu JY, Neal B. Measuring the Healthiness of the Packaged Food Supply in Australia. Nutrients. 2018;10(6):702.DOI: 10.3390/nu10060702; Information also available in: New Zealand Heart Foundation. Heart Foundation Food Reformulation Targets. [Internet]. 29 Jul 2020. [cited 29 Nov 2021]. Available from: https://assets.heart…	https://assets.heartfoundation.org.nz/documents/food-industry/food-reformulation/heart-foundation-reformulation-targets-2020.pdf	November 29, 2021	E	Model developed by a non-profit organization (National Heart Foundation of New Zealand); not endorsed by a government body.
455	NOVA food classification system based on food processing (four categories: unprocessed or minimally processed foods, processed culinary ingredients, processed foods, ultra-processed foods)		Monteiro CA, Cannon G, Moubarac JC, Levy RB, Louzada MLC, Jaime PC. The UN Decade of Nutrition, the NOVA food classification and the trouble with ultra-processing. Public Health Nutr 2018;21(1):5-17. doi: 10.1017/S1368980017000234. Information also provided in: Moubarac JC, Parra DC, Cannon G, Monteiro CA. Food Classification Systems Based on Food Processing: Significance and Implications for Pol…	N/A	July 20, 2021	C, E	This model was initially developed by Monteiro et al. (2018) for research purposes. It only considers the level of food processing. There are no criteria based on the amounts of nutrients and other food components.
456	Food classification according to the level of industrial processing (three groups: unprocessed and minimally processed foods, processed culinary ingredients and ultra-processed foods)		Model originally found in: Luiten CM, Steenhuis IHM, Eyles H, Ni Mhurchu C, Waterlander WE. Ultra-processed foods have the worst nutrient profile, yet they are the most available packaged products in a sample of New Zealand supermarkets. Public Health Nutr 2015;19(3):530-538. doi: 10.1017/S1368980015002177., and for which the indicated source reference was the following: Monteiro CA, Levy RB, Cla…	N/A	July 20, 2021	C, E	This model was initially developed by Monteiro et al. (2010) for research purposes. It only considers the level of food processing. There are no criteria based on the amounts of nutrients and other food components.
457	NPM proposed by the Brazilian National Health Surveillance Agency (Agência Nacional de Vigilância Sanitária – Anvisa)		Model originally found in the following publication: Duran AC, Ricardo CZ, Mais LA, Bortoletto Martins AP. Role of different nutrient profiling models in identifying targeted foods for front-of-package food labelling in Brazil. Public Health Nutr 2020;24(6):1514-25. doi: 10.1017/s1368980019005056., for which the indicated source reference was the following: Agência Nacional de Vigilância Sanitári…	https://www.gov.br/anvisa/pt-br	November 29, 2021	I	This model actually consists of model #40 (Brazilian regulations on food marketing) from Labonté et al. 2018, which is also excluded.
458	NRF-Hybrid Family / NRFh-3.4.3 / NRFh3.3.4 / NRFh4.3.3		Model originally found in the following publication: Drewnowski A, Fulgoni VL. New Nutrient Rich Food Nutrient Density Models That Include Nutrients and MyPlate Food Groups. Front Nutr 2020;7(107). doi: 10.3389/fnut.2020.00107., for which the indicated source reference was the following: Drewnowski A, Dwyer J, King JC, Weaver CM. A proposed nutrient density score that includes food groups and nut…	N/A	July 29, 2021	E	Model developped by Drewnowski et al. (2019) for academic/research purposes (hybrid nutrient density score). Also, this model is based on the NRF family of models (model #47), that was also excluded from Labonté et al. 2018.
459	Modified Protein Snack Nutrition Rich Food Index (PS-NRF)		Sum S, Cao J, Chakalian M, Vanous C. A Modified Nutrition Rich Food Index to Assess Nutrient Density of Protein Foods and Snacks. Curr Dev Nutr 2020;4(Suppl 2):782. doi: 10.1093/cdn/nzaa052_051.	N/A	July 29, 2021	E, G	It was not possible to find the details of the model while conducting Google searches on May 19, 2021. This model was also based on the NRF9.3 (model #47), a model excluded from Labonté et al. (2018) which was originally developed for academic/research purposes.
460	Nutrient Density to Climate Impact (NDCI) Index		Model originally found in the following publication: Hallström E, Davis J, Woodhouse A, Sonesson U. Using dietary quality scores to assess sustainability of food products and human diets: A systematic review. Ecol Indic. 2018;93:219-30.DOI: 10.1016/j.ecolind.2018.04.071., for which the indicated source reference was the following: Smedman A, Månsson HL, Drewnowski A, Edman A-KM. Nutrient density …	N/A	July 29, 2021	E	This model was developed for academic/research purposes (therefore not endorsed by a government body).
461	Nutrient Profile Indices, Index or Score (NPI)		Model originally found in the following publication: Hurwitz LB, Montague H, Lauricella AR, Alvarez AL, Pietrantonio F, Ford ML, Wartella E. Crowd pleasers: Media characters in food company websites and apps for children. Young Consum. 2019;20(1):44-58.DOI: 10.1108/YC-09-2018-0847., for which the indicated source reference was the following: Harris JL, Schwartz MB, Munsell CR, Dembek C, Liu S, Lo…	https://www.fastfoodmarketing.org/media/FastFoodFACTS_Report.pdf	July 29, 2021	E	Adapted version of included model #5 (Ofcom) from Labonté et al. 2018, which was developed for academic/research purposes (therefore not endorsed by a government body).
462	Rudd Modified Nutrient Profiling Index (MNPI)		Model originally found in the following publication: Lesser LI, Wu L, Matthiessen TB, Luft HS. Evaluating the healthiness of chain-restaurant menu items using crowdsourcing: a new method. Public Health Nutr 2017;20(1):18-24. doi: 10.1017/s1368980016001804., for which the indicated source reference was the following: Harris JL, Schwartz MB, Munsell CR, Dembek C, Liu S, LoDolce M, Heard A, Fleming-…	https://www.fastfoodmarketing.org/media/FastFoodFACTS_Report.pdf	July 29, 2021	E, I	This model was developed for academic/research purposes (therefore not endorsed by a government body). In Lesser et al. 2017, the reference given for the Rudd MNPI is the same as the reference for model #461 (excluded from the current systematic review), therefore representing a duplicate.
463	Nutrient Profiling Tool (NPT)		Ashworth PA, Jensen YL, Stockton HJ, Morris C, Giove S, Paxman JR. Influence of the obesogenic/leptogenic food environment on consumer behaviour in leisure centres. Proc Nutr Soc 2016;75(OCE3):E136. doi: 10.1017/S0029665116001518.	N/A	July 29, 2021	E, G	Model developed by Ashworth et al. (2016) for academic purposes and therefore not endorsed by a government body. It was not possible to find the specific details of the model (algorithm) while conducting Google searches on May 19, 2021.
464	NutrInform battery system (Italian Ministry for Economic Development) / Battery system proposed by the Italian government		El-Abbadi NH, Taylor SF, Micha R, Blumberg JB. Nutrient Profiling Systems, Front of Pack Labeling, and Consumer Behavior. Curr Atheroscler Rep 2020;22(8):36. doi: 10.1007/s11883-020-00857-5. Information also found in: Egnell M, Talati Z, Gombaud M, Galan P, Hercberg S, Pettigrew S, Julia C. Consumers’ Responses to Front-of-Pack Nutrition Labelling: Results from a Sample from The Netherlands. Nutr…	https://www.nutrinformbattery.it/en/home	July 20, 2021	D	Although government-based, this is a model with an output that shows little or no interpretative element (i.e. GDA concept).
465	Nutritional circles label proposed by Federation for Food Law and Food Science of Germany		Egnell M, Talati Z, Gombaud M, Galan P, Hercberg S, Pettigrew S, Julia C. Consumers’ Responses to Front-of-Pack Nutrition Labelling: Results from a Sample from The Netherlands. Nutrients 2019;11(8). doi: 10.3390/nu11081817. Teller Report. Nutritional Value: Food industry wants to label products with circles instead of traffic lights. [Internet]. November 4, 2019. [cited 2021 Nov 29]. Available fr…	https://www.tellerreport.com/business/--nutritional-value--food-industry-wants-to-label-products-with-circles-instead-of-traffic-lights-.SylVWJj3KE.html	November 29, 2021	D, E	This model was developed by an industry association, and is therefore not endorsed by a government body. This is a model with an output that shows little or no interpretative element (i.e. GDA concept).
466	Nutritionnal Fitness		Kim S, Sung J, Foo M, Jin YS, Kim PJ. Uncovering the nutritional landscape of food. PLoS One 2015;10(3):e0118697. doi: 10.1371/journal.pone.0118697.	N/A	July 20, 2021	E	This model was developed by Kim et al. (2015), for academic/research purposes (therefore not endorsed by a government body).
467	Pacific Salt Reduction Targets		World Health Organization, Western Pacific. Salt - the hidden danger in the Pacific. [Internet]. 1 November 2014. [cited 2021 Nov 29]. Available from: https://www.who.int/westernpacific/about/how-we-work/pacific-support/news/detail/01-11-2014-salt-the-hidden-danger-in-the-pacific. Information also available in: Reeve E, Naseri T, Martyn T, Bollars C, Thow AM. Developing a context-specific nutrien…	https://www.who.int/westernpacific/about/how-we-work/pacific-support/news/detail/01-11-2014-salt-the-hidden-danger-in-the-pacific	November 29, 2021	B	This model is based on a single nutrient (i.e. sodium).
468	Alternate PAHO (Soares-Wynter et al. 2020)		Soares-Wynter S, Aiken-Hemming SA, Hollingsworth B, Miles DR, Ng SW. Applying Nutrient Profiling Systems to Packaged Foods and Drinks Sold in Jamaica. Foods 2020;9(1):65. doi: 10.3390/foods9010065.	N/A	July 29, 2021	E	This adapted PAHO model was developed for academic/research purposes (therefore not endorsed by a government body).
469	Modified-PAHO (Labonté et al. 2018)		Labonté ME, Poon T, Mulligan C, Bernstein JT, Franco-Arellano B, L’Abbé MR. Comparison of global nutrient profiling systems for restricting the commercial marketing of foods and beverages of low nutritional quality to children in Canada. Am J Clin Nutr 2017;106:1471-81. doi: 10.3945/ajcn.117.161356.	N/A	July 29, 2021	E	This adapted PAHO model was developed for academic/research purposes (therefore not endorsed by a government body).
470	Modified-PAHO (Duran et al. 2019, 2020)		Duran AC, Ricardo CZ, Mais LA, Bortoletto Martins AP. Role of different nutrient profiling models in identifying targeted foods for front-of-package food labelling in Brazil. Public Health Nutr 2020;24(6):1514-25. doi: 10.1017/s1368980019005056. Information also available in: Duran AC, Ricardo CZ, Mais LA, Martins APB, Taillie LS. Conflicting Messages on Food and Beverage Packages: Front-of-Packa…	N/A	July 29, 2021	E	This adapted PAHO model was developed for academic/research purposes (therefore not endorsed by a government body).
471	Probability of Adequate Nutrient (PAN) Diet Index		Hallström E, Davis J, Woodhouse A, Sonesson U. Using dietary quality scores to assess sustainability of food products and human diets: A systematic review. Ecol Indic 2018;93:219-30. doi: 10.1016/j.ecolind.2018.04.071.; Information also available in: Masset G, Vieux F, Verger EO, Soler L-G, Touazi D, Darmon N. Reducing energy intake and energy density for a sustainable diet: a study based on self…	N/A	July 29, 2021	A, E	This model was developed for academic/research purposes and allows only for the evaluation of the nutritional quality of diets as opposed to individual food items.
472	Protein Quality Index (PQI)		Hallström E, Davis J, Woodhouse A, Sonesson U. Using dietary quality scores to assess sustainability of food products and human diets: A systematic review. Ecol Indic 2018;93:219-30. doi: 10.1016/j.ecolind.2018.04.071.; Information also available in: Sonesson U, Davis J, Flysjö A, Gustavsson J, Witthöft C. Protein quality as functional unit – A methodological framework for inclusion in life cycle…	N/A	July 29, 2021	B, E	This model is based on a single nutrient (i.e. proteins). It was also developed for academic/research purposes (therefore not endorsed by a government body).
473	Personalised Nutrition Evaluation		San-Cristobal R, Navas-Carretero S, Martínez JA. Analysis of nutritional patterns for a precision nutrition. Ann Nutr Metab 2017;71(suppl 2):1-1433. DOI: 10.1159/000480486	N/A	July 29, 2021	A	This model allows only for the evaluation of dietary patterns as opposed to individual food items.
474	qCaln		Jomaa LH, Hwalla NC, Zidek JM. Development of a standardized measure to assess food quality: a proof of concept. Nutr J 2016;15:96. doi: 10.1186/s12937-016-0215-4.	N/A	July 20, 2021	E	This model was developed for academic/research purposes (therefore not endorsed by a government body).
475	NutriRepère (NR) (updated version of the UK's Reference Intakes)		Model originally found in the following publication: Crosetto P, Lacroix A, Muller L, Ruffieux B. Nutritional and economic impact of five alternative front-of-pack nutritional labels: experimental evidence. Eur Rev Agric Econ 2020;47(2):785-818. doi: 10.1093/erae/jbz037., for which the indicated source reference was the following: Rayner M, Scarborough P, Williams C. The origin of Guideline Daily…	https://controverses.minesparis.psl.eu/public/promo17/promo17_G1/controverses-minesparistech.fr/groupe1/2018/06/10/le-nutri-repere/index.html	July 30, 2021	D, E	Model developed by the French food industry (therefore not endorsed by a government body). This is a model with an output that shows little or no interpretative element (similar to GDA concept).
476	Modified Reference Intakes (mRIs)		Ducrot P, Méjean C, Julia C, Kesse-Guyot E, Touvier M, Fezeu L, Hercberg S, Péneau S. Effectiveness of Front-Of-Pack Nutrition Labels in French Adults: Results from the NutriNet-Santé Cohort Study. PLoS One 2015;10(10):e0140898. doi: 10.1371/journal.pone.0140898. Information also available in: Julia C, Peneau S, Buscail C, Gonzalez R, Touvier M, Hercberg S, Kesse-Guyot E. Perception of different …	N/A	July 30, 2021	D, E	Model supported by the food industry (therefore not endorsed by a government body). This is a model with an output that shows little or no interpretative element (similar to GDA concept).
478	Nutritional Footprint		Hallström E, Davis J, Woodhouse A, Sonesson U. Using dietary quality scores to assess sustainability of food products and human diets: A systematic review. Ecol Indic 2018;93:219-30. doi: 10.1016/j.ecolind.2018.04.071. Information also available in: Lukas M, Rohn H, Lettenmeier M, Liedtke C, Wiesen K. The nutritional footprint – Integrated methodology using environmental and health indicators to …	https://www.researchgate.net/publication/258394484_The_Nutritional_Footprint_-_assessing_environmental_and_health_impacts_of_foodstuffs	July 30, 2021	A, E	This model was developed for academic/research purposes (therefore not endorsed by a government body). It only allows for the evaluation of the nutritional quality of diets and meals, as opposed to individual food items.
479	Sustainable Nutrient Rich Food (SNRF)		Model originally found in the following publication: Hallström E, Davis J, Woodhouse A, Sonesson U. Using dietary quality scores to assess sustainability of food products and human diets: A systematic review. Ecol Indic 2018;93:219-30. doi: 10.1016/j.ecolind.2018.04.071., for which the indicated source reference was the following: van Dooren C, Douma A, Aiking H, Vellinga P. Proposing a Novel Ind…	N/A	July 30, 2021	E	This model is an adaptation of the NRF index (model #47 excluded in Labonté et al. 2018) and includes the contribution of food products to greenhouse gas emission (GHGEs). It was developed for academic/research purposes (therefore not endorsed by a government body).
480	South Korea Traffic Lights FOP nutrition labelling system		Model originally found in the following publication: Dunford EK, Poti JM, Xavier D, Webster JL, Taillie LS. Color-Coded Front-of-Pack Nutrition Labels-An Option for US Packaged Foods? Nutrients 2017;9(5):480. doi: 10.3390/nu9050480., for which the indicated source reference was the following: Nestle, M. FDA: What is Happening with Front-of-Package Labels? [Internet]. 1 June 2016. [cited 2021 Nov …	https://www.foodpolitics.com/2016/06/fda-what-is-happening-with-front-if-package-labels/ https://iris.wpro.who.int/bitstream/handle/10665.1/13525/9789290617853-eng.pdf https://www.kimchang.com/en/insights/detail.kc?sch_section=4&idx=22711	November 25, 2021	I	The model likely consists of an updated version of model #44 (Guideline for energy dense, nutrition poor food for children (Korea)), which is an included model in the original systematic review (Labonté et al., 2018).
482	UK food reformulation targets for sugar and salt - UK Public Health England		Model originally found in the following publication: Crino M, Sacks G, Dunford E, Trieu K, Webster J, Vevijvere S, Swinburn B, Wu JY, Neal B. Measuring the Healthiness of the Packaged Food Supply in Australia. Nutrients 2018;10(6). doi: 10.3390/nu10060702., for which the indicated source references were the following: Public Health England. Salt Reduction Targets for 2017. [Internet]. March 2017.…	https://assets.publishing.service.gov.uk/government/uploads/system/uploads/attachment_data/file/604338/Salt_reduction_targets_for_2017.pdf https://assets.publishing.service.gov.uk/government/uploads/system/uploads/attachment_data/file/604336/Sugar_reduction_achieving_the_20_.pdf	July 30, 2021	B	This scheme actually consists of two separate sets of food recommendation targets which each consider only a single nutrient (i.e. sugar and salt, respectively).
486	Warning symbol / Warning Label		Model originally found in the following publication: Pivk Kupirovič U, Hristov H, Hribar M, et al. Facilitating Consumers Choice of Healthier Foods: A Comparison of Different Front-of-Package Labelling Schemes Using Slovenian Food Supply Database. Foods. 2020;9(4):399.DOI: 10.3390/foods9040399., for which the indicated source reference was the following: Egnell M, Talati Z, Hercberg S, Pettigrew …	N/A	July 30, 2021	I	The model actually consists of model #156 (Chile Black Octagonal Stop-Sign), a model included the original systematic review (Labonté et al., 2018).
487	WHO recommendations on sugar and saturated fatty acid		Chen MC, Chien YW, Yang HT, Chen YC. Marketing Strategy, Serving Size, and Nutrition Information of Popular Children's Food Packages in Taiwan. Nutrients 2019;11(1). doi: 10.3390/nu11010174.	N/A	July 31, 2021	B	This scheme actually consists of two separate sets of recommendations which each consider only a single nutrient (i.e. sugar and saturated fat, respectively).
488	WHO-Europe Healthy Food Environment Policy Index (Food-Epi)		Vandevijvere S, Dominick C, Devi A, Swinburn B. The healthy food environment policy index: findings of an expert panel in New Zealand. Bull World Health Organ 2015;93:294-302. doi: 10.2471/BLT.14.145540. Information also available in: Krober-Lobos MF, Alarcon A, Cosenza EL, Gamboa T, Pineda A, Sanchez CM, Zamora I, Blanco A, Vevijvere S, Ramirez Zea M. Unhealthy food environments in Guatemala and…	N/A	July 31, 2021	K	Model intended for the evaluation of food environment policies, and not for the characterization of food items based on nutrients or other food components. In other words, the healthy food environment policy index does not correspond to a nutrient profile model.
489	Turkey Ministry of Health - Children's marketing restrictions		Model originally found in the following publication: Taillie LS, Busey E, Stoltze FM, Dillman Carpentier FR. Governmental policies to reduce unhealthy food marketing to children. Nutr Rev 2019;77(11):787-816. doi: 10.1093/nutrit/nuz021., for which the indicated source reference was the following: Turkish TV watchdog restricts junk food ads on children's programs. Daily Sabah Turkey. [Internet]. 2…	https://www.dailysabah.com/turkey/2018/03/28/turkish-tv-watchdog-restricts-junk-food-ads-on-childrens-programs	November 25, 2021	J	Full details of the most recent version of this model (i.e. 2018) are only available in Turkish (i.e. not in English or French).
490	Ecuador La Ministra de Salud Publica - Reglamento de bares escolares del sistema nacional de educacion		La Ministra de Salud Publica Y El Ministro de Educacion. Reglamento de bares escolares del sistema nacional de educacion: Ministerial Agreement 5, Official Record 232, Article 36. [Internet]. 2014 Apr 24. [cited 2021 Nov 25]. Available from: https://www.controlsanitario.gob.ec/wp-content/uploads/downloads/2016/12/A-0514-Reglamento-de-bares-escolares-del-sistema-nacional-de-educacion.pdf	https://www.controlsanitario.gob.ec/wp-content/uploads/downloads/2016/12/A-0514-Reglamento-de-bares-escolares-del-sistema-nacional-de-educacion.pdf	November 25, 2021	J	Full details of this model are only available in Spanish (i.e. not in English or French).
491	Uruguay Ministry of Public Health - Regulation for protecting child and adolescent population		Uruguay's Ministry of Public Health Decree No. 60/014: Regulation of law 19.140 relative to the protection of the health of the child and adolescent population through the promotion of healthy eating habits. [Internet]. 2014 Mar 20. [cited 2021 Nov 25]. Available from: https://www.impo.com.uy/bases/decretos/60-2014	https://www.impo.com.uy/bases/decretos/60-2014	November 25, 2021	G	The only information found about this model as part of Google searches conducted on June 30th and July 2nd, 2021 was a list of authorized foods. Other details about the model (e.g. thresholds) could not be found.
492	Choose Healthy Options Program (CHOP)		Seidel M, Laquatra I, Woods M, Sharrard J. Nutritional Quality Rating Systems for Food Banks and Food Pantries. J Acad Nutr Diet 2018;118(11):2044. doi: 10.1016/j.jand.2018.06.302. Information also available in: Seidel M, Laquatra I, Woods M, Sharrard J. Applying a Nutrient-Rich Foods Index Algorithm to Address Nutrient Content of Food Bank Food. J Acad Nutr Diet 2015;115(5):695-700. doi: 10.1016…	N/A	July 31, 2021	E, I	Model originally developed by the Greater Pittsburgh Community Food Bank (an NGO), therefore not endorsed by a government body. It was later adapted to fit the NRF6.3 (model #47 excluded from Labonté et al., 2018), therefore meaning it has become a duplicate of #47.
493	Supporting Wellness at Pantries (SWAP)		Martin KS, Wolff M, Callahan K, Schwartz MB. Supporting Wellness at Pantries: Development of a Nutrition Stoplight System for Food Banks and Food Pantries. J Acad Nutr Diet 2019;119(4):553-8. doi: 10.1016/j.jand.2018.03.003. Hunger & Health. Feeding America. SWAP: Overview of a Stoplight Nutrition System for Food Banks and Food Pantries. [Internet]. [cited 2021 July 31]. Available from: https://h…	https://hungerandhealth.feedingamerica.org/resource/swap-development-stoplight-nutrition-system-food-banks-food-pantries/#:~:text=Supporting%20Wellness%20at%20Pantries%20(SWAP,in%20food%20banks%20and%20pantries.	July, 31, 2021	E	Model developed by an NGO (Connecticut Food Bank/Foodshare), therefore not endorsed by a government body.
494	Foods to Encourage (F2E)		Model originally found in the following publication: Martin KS, Wolff M, Callahan K, Schwartz MB. Supporting Wellness at Pantries: Development of a Nutrition Stoplight System for Food Banks and Food Pantries. J Acad Nutr Diet 2019;119(4):553-8. doi: 10.1016/j.jand.2018.03.003., for which the indicated source reference was the following: Feeding America’s Foods to Encourage Background. [Internet].…	http://hungerandhealth.feedingamerica.org/wp-content/uploads/legacy/mp/files/tool_and_resources/files/f2e-background-detail.v1.pdf	November 25, 2021	E	Model developed by an NGO (Feeding America), therefore not endorsed by a government body.
495	Capital Area Food Bank (CAFB) Wellness Tracker System		Model originally found in the following publication: Martin KS, Wolff M, Callahan K, Schwartz MB. Supporting Wellness at Pantries: Development of a Nutrition Stoplight System for Food Banks and Food Pantries. J Acad Nutr Diet 2019;119(4):553-8. doi: 10.1016/j.jand.2018.03.003., for which the indicated source reference was the following: Capital Area Food Bank. Wellness at the Capital Area Food Ba…	https://www.capitalareafoodbank.org/	July 31, 2021	E	Model developed by an NGO (Capital Area Food Bank), therefore not endorsed by a government body.
497	GDA - Malaysia		Jones A, Neal B, Reeve B, Ni Mhurchu C, Thow AM. Front-of-pack nutrition labelling to promote healthier diets: current practice and opportunities to strengthen regulation worldwide. BMJ Glob Health 2019;4(6):e001882-e. doi: 10.1136/bmjgh-2019-001882.	N/A	July 31, 2021	D	Although government-based, this is a model with an output that shows little or no interpretative element (i.e. GDA concept).
498	GDA - Philippines		Jones A, Neal B, Reeve B, Ni Mhurchu C, Thow AM. Front-of-pack nutrition labelling to promote healthier diets: current practice and opportunities to strengthen regulation worldwide. BMJ Glob Health 2019;4(6):e001882-e. doi: 10.1136/bmjgh-2019-001882.	N/A	July 31, 2021	D	Although government-based, this is a model with an output that shows little or no interpretative element (i.e. GDA concept).
500	Heart Tick / Heart Check Food Labelling Programme - Nigeria		Jones A, Neal B, Reeve B, Ni Mhurchu C, Thow AM. Front-of-pack nutrition labelling to promote healthier diets: current practice and opportunities to strengthen regulation worldwide. BMJ Glob Health 2019;4(6):e001882-e. doi: 10.1136/bmjgh-2019-001882. Nigerian Heart Foundation. [Internet] [cited 2021 July 31]. Available from: https://www.nigerianheart.org/	https://www.nigerianheart.org/	July 31, 2021	E	This model was developed by the Nigerian Heart Foundation (an NGO), and is therefore not endorsed by a government body.
505	Choices Logo - US		Model originally found in the following publication: Pan American Health Organization (PAHO). Front-of-Package Labeling as a Policy Tool for the Prevention of Noncommunicable Diseases in the Americas. [Internet]. 2020. [cited 2021 Nov 25]. Available from: https://iris.paho.org/bitstream/handle/10665.2/52740/PAHONMHRF200033_eng.pdf?sequence=6&isAllowed=y, for which the indicated source reference w…	https://appft1.uspto.gov/netacgi/nph-Parser?Sect1=PTO1&Sect2=HITOFF&d=PG01&p=1&u=%2Fnetahtml%2FPTO%2Fsrchnum.html&r=1&f=G&l=50&s1=%2220080268103%22.PGNR. https://iris.paho.org/bitstream/handle/10665.2/52740/PAHONMHRF200033_eng.pdf?sequence=6&isAllowed=y&OS=DN/20080268103&RS=DN/2008026810	November 25, 2021	E	This model was developed for commercial purposes (i.e. carries a US patent number), and is therefore not endorsed by a government body.
507	Warning label - Colombia		Model originally found in the following publication: GLOBAL FOOD RESEARCH PROGRAM. Front-of-Package (FOP) Food Labelling: Empowering Consumers to Make Healthy Choices. University of North Carolina at Chapel Hill. [Internet]. 2020. [cited 2021 Nov 25]. Available from: https://globalfoodresearchprogram.org/wp-content/uploads/2020/08/FOP_Factsheet_UNCGFRP_2020_September_Final.pdf, for which the indi…	https://globalfoodresearchprogram.org/wp-content/uploads/2020/08/FOP_Factsheet_UNCGFRP_2020_September_Final.pdf https://www.foodnavigator-latam.com/Article/2020/03/02/Colombiangovernment-and-food-industry-reveal-mandatory-warning-label-design#. https://www.just-food.com/news/colombia-unveils-new-nutrition-warning-labels/	November 25, 2021	G	It was not possible to find full details of the model while conducting a Google search on July 12th, 2021. However, Taillie et al. 2020(B) have tested different types of warning labels given that the Colombian Ministry of Health is considering to implement FOP labeling in the future.
508	Warning Label - Argentina		Model originally found in the following publication: Pan American Health Organization (PAHO). Front-of-Package Labeling as a Policy Tool for the Prevention of Noncommunicable Diseases in the Americas. [Internet]. 2020. [cited 2021 Nov 25]. Available from: https://iris.paho.org/bitstream/handle/10665.2/52740/PAHONMHRF200033_eng.pdf?sequence=6&isAllowed=y. Further research led to the following webp…	https://iris.paho.org/bitstream/handle/10665.2/52740/PAHONMHRF200033_eng.pdf?sequence=6&isAllowed=y https://www.obesityevidencehub.org.au/collections/prevention/nutrient-warning-labels#cite1904 https://ncdalliance.org/news-events/news/front-of-package-warning-labels-soon-to-appear-on-shelves-in-argentina	November 25, 2021	G	Based on information found in November 2021, Argentina will soon adopt FOP warning labels which are based on the PAHO model (model #388 included in Labonté et al. 2018). However, full details of the model are not known at this time.
509	Warning Label - South Africa		Taillie LS, Hall MG, Popkin BM, Ng SW, Murukutla N. Experimental Studies of Front-of-Package Nutrient Warning Labels on Sugar-Sweetened Beverages and Ultra-Processed Foods: A Scoping Review. Nutrients 2020;12(2):569. doi: 0.3390/nu12020569. Information also found in: HEALA. What is Front-of-Package Labelling, And Why Does South Africa Need it? [Internet]. June 6, 2021. [cited 2021 July 20]. Avail…	https://heala.org/what-is-front-of-package-labelling-and-why-does-south-africa-need-it/	July 20, 2021	G	Google searches were conducted on July 12th and July 20th, 2021. According to the HEALA website from June 2021, FOP labelling in South Africa still remains to be implemented. Full details of the model are therefore not known.
510	TLL - United Arab Emirates		Model originally found in the following publication: Al-Jawaldeh A, Rayner M, Julia C, Elmadfa I, Hammerich A, McColl K. Improving Nutrition Information in the Eastern Mediterranean Region: Implementation of Front-of-Pack Nutrition Labelling. Nutrients 2020;12(2):330. doi: 10.3390/nu12020330. Information also found in: Australian Government - Department of Agriculture, Water and the Environment. …	https://www.awe.gov.au/biosecurity-trade/export/controlled-goods/non-prescribed-goods/market-access-advice-notices/2020-03#:~:text=Summary%20of%20key%20points,for%20each%20of%20these%20ingredients.	July 31, 2021	G	Based on information found online in July 2021, United Arab Emirates will soon adopt FOP traffic light labels for fat, saturated fat, sugar and salt. However, full details of the model are not known at this time.
514	Green Apple - Iran		Al-Jawaldeh A, Rayner M, Julia C, Elmadfa I, Hammerich A, McColl K. Improving Nutrition Information in the Eastern Mediterranean Region: Implementation of Front-of-Pack Nutrition Labelling. Nutrients 2020;12(2):330. doi: 10.3390/nu12020330.	N/A	July 31, 2021	G	According to Al-Jawaldeh et al. 2020: "A better-for-you award for healthier foods within food categories—the green apple—is also in use", in addition to the TLL system that has been established since 2014 in Iran (model #503 included in the current systematic review). However, it was not possible to find details about the green apple model while conducting Google searches on July 12th and July 31…
517	Healthy Meals criteria - Japan		Takimoto H, Okada E, Takebayashi J, Tada Y, Yoshizaki T, Tokoyama Y, Ishimi Y. Nutrient Profiles of Dishes Consumed by the Adequate and High-Salt Groups in the 2014-2018 National Health and Nutrition Survey, Japan. Nutrients. 2021;13(8):2591. doi: 10.3390/nu13082591	N/A	November 17, 2021	A	Based on Takimoto et al. 2021, the Healthy Meals criteria were introduced in 2014 by the Japan Ministry of Health, Labour and Welfare. These criteria are meant for meals as opposed to individual food items.
518	“EFSHARIBARI” (“Healthy is Possible”) label - Israel		Gillon-Keren M, Kaufman-Shriqui V, Goldsmith R, et al. Development of Criteria for a Positive Front-of-Package Food Labeling: The Israeli Case. Nutrients. 2020;12(6):1875.DOI: https://doi.org/10.3390/nu12061875; Information also found in: Ministry of Health - State of Israel. Bread and whole grains. [Internet] [cited 2021 Nov 17]. Available from: https://www.efsharibari.gov.il/eat-healthy/healthy…	https://www.efsharibari.gov.il/eat-healthy/healthy-nutrition/bread-and-grains/bread-and-whole-grains/ https://www.jpost.com/health-and-science/efsharibari-campaign-instituting-voluntary-healthful-bread-symbols-350903 https://www.health.gov.il/English/News_and_Events/Spokespersons_Messages/Pages/13112016_1.aspx	November 17, 2021	F, G	Based on Gillon-Keren et al. 2020, this model is a specific, positive FOPL that is permitted on loaves of bread (including pita bread and rolls) containing at least 80% of grain as whole grain, no more than 400 mg of sodium, and no more than 250 kilocalories per 100 g. This label, implemented in 2013, has been promoted by the Israel Ministry of Health and gained recognition and cooperation from m…
1 The definition of each letter code representing the possible reasons for exclusion is provided in Table 1 of the manuscript. The last model number assigned in the original systematic review by Labonté et al. 2018 (Labonté ME, Poon T, Gladanac B, et al. Nutrient Profile Models with Applications in Government-Led Nutrition Policies Aimed at Health Promotion and Noncommunicable Disease Prevention:…

## Sheet: Supplemental Table 4
Martin et al. Systematic review of nutrient profile models developed for nutrition-related policies and regulations aimed at noncommunicable disease prevention – An update
Supplementary Data
SUPPLEMENTAL TABLE 4 Specific nutrients and food components included in the 26 nutrient profile models1
				Nutrients and food components to limit																Nutrients and food components to encourage
Model number	Model name	Model including: A) only nutrients and food components to limit, or B) nutrients and food components to limit and to encourage2	Number/type of nutrients and food components may vary across the model's food categories/type of food product evaluated (Y/N)	Energy	Cholesterol	Total fat	Saturated fat	Trans fat	Fat (other)3	Added fat4	Total sugars	Free or added sugars	Added sweeteners5	Total sodium or salt	Potassium6	Caffeine	Added flavouri ng/sea soning	Additives/ preservatives	Total to limit	PUFA7	Protein	Fibre	Whole grain	FVNL (ingredients of plant origin)8	Fruit content (may or may not include juice)9	Vegetable content (may or may not include juice)9	Calcium	Iron	Zinc	Vit A	Vit B1 (Thiamin)	Vit B2 (Riboflavin)	Vit B6 (Pyridoxine)	Vit B9 (Folic acid)	Vit B12	Vit C	Vit D	Vit E	Others	Total - To encourage
Front-of-pack food labeling (n = 17)				6	2	10	14	8	1	1	15	7	3	17	1	1	1	2		2	3	6	3	1	1	1	4	4	1	3	1	1	1	2	2	2	2	2	3
506	Brazil Warning Labels	A	N				Y					Y		Y					3																					0
501	Brunei Healthier Choice Logo	B	Y	Y	Y10	Y	Y	Y			Y	Y		Y	Y				9			Y11	Y				Y													3
414	Canada Proposed Warning Labels	A	N				Y				Y			Y					3																					0
496	Croatia Healthy Living Mark	B	Y			Y	Y	Y	Y12		Y	Y	Y	Y			Y	Y	10			Y	Y	Y	Y13	Y13, 14													Y15	4
213	India Proposed Nutrient Profile Model	A	Y				Y	Y				Y		Y					4																					0
503	Iran Traffic Light Labelling System	A	N			Y		Y			Y			Y					4																					0
485	Israel Green Label	A	Y			Y	Y16				Y16			Y16				Y	5																					0
221	Israel Red Warning Labels	A	N				Y				Y			Y					3																					0
511	Saudi Arabia Proposed Traffic Light Labelling System	A	N			Y	Y				Y			Y					4																					0
502	Malaysia Healthier Choice Logo	B	Y	Y		Y					Y17			Y					4	Y18, 19	Y20	Y20	Y21				Y20	Y20		Y20	Y20	Y20	Y20	Y20	Y20	Y20	Y20	Y20	Y22	16
445	Mexican Warning Labels (Nutrisello)	A	Y	Y			Y	Y			Y		Y	Y		Y			7																					0
483	Peru Warning Labels	A	N				Y	Y			Y			Y					4																					0
504	Sri Lanka Traffic Light Labelling System	A	N			Y					Y			Y					3																					0
515	Thailand Healthier Choice Logo	B	Y	Y		Y	Y			Y23	Y	Y		Y					7		Y	Y					Y	Y												4
512	Tunisia Health Logo	B	Y	Y	Y	Y	Y	Y24			Y	Y	Y	Y					9	Y (opt)25	Y	Y						Y		Y (opt)25						Y	Y (opt)25	Y (opt 25	Y26	5
484	Uruguay Warning Labels	A	N			Y	Y				Y			Y					4																					0
499	Zambia Good Food Logo	B	Y	Y			Y	Y27			Y	Y		Y					6			Y28					Y 29	Y29	Y29	Y29				Y29	Y29					7
Restriction of marketing to children (n = 7)				4	0	6	7	5	0	0	6	5	4	7	0	0	0	0		0	0	0	0	0	0	0	0	0	0	0	0	0	0	0	0	0	0	0	0
415	Canada Proposed Nutrient Profile Model for Marketing to Children	A	N				Y	Y			Y			Y					4																					0
481	Taiwan Recommendations on Sugar, Fat, Saturated fatty acids	A	N			Y	Y					Y		Y					4																					0
333	WHO Nutrient Profile Model for the Eastern Mediterranean Regional Office (WHO-EMRO)	A	Y	Y		Y	Y	Y24			Y	Y	Y30	Y					8																					0
336	WHO Nutrient Profile Model for the South-East Asia Regional Office (WHO-SEARO)	A	Y	Y		Y	Y	Y31			Y	Y	Y30, 31	Y					8																					0
516	WHO Nutrient Profile Model for the African Region	A	Y	Y		Y	Y	Y31			Y	Y	Y30,31	Y					8																					0
477	Samoa Nutrient Profiling System for Identifying Healthier and Less Healthy Food Options	A	Y			Y	Y32				Y			Y					4																					0
296	Sri Lanka Nutrient Profile Model	A	Y	Y		Y	Y	Y31			Y	Y	Y31	Y					8																					0
Regulations of claims (e.g, health and/or nutrients) (n = 1)				1	1	1	1	0	0	0	1	0	0	1	0	0	0	0		0	1	0	0	0	0	0	0	0	0	0	0	0	0	0	0	0	0	0	1
513	Tunisia Nutrient Content Claims	B	N	Y	Y	Y	Y				Y			Y					6		Y																		Y33	2
Consumer education (n = 1)				0	0	1	1	0	0	0	1	0	0	1	0	0	0	0		0	0	1	0	0	0	0	0	0	0	0	0	0	0	0	0	0	0	0	0
451	Slovenia Traffic Light System	B	Y			Y	Y				Y			Y					4			Y34																		1
Total (n = 26)				11	3	18	23	13	1	1	23	12	7	26	1	1	1	2		2	4	7	3	1	1	1	4	4	1	3	1	1	1	2	2	2	2	2	4
1 For information on the source reference(s) of each model, see Table 3 of the manuscript. Abbreviations used: FAO : Food and Agriculture Organization; FVNL, fruits, vegetables, nuts, and/or legumes, i.e. ingredients of vegetable origin; N, no; PUFA, polyunsaturated fatty acids; Vit, Vitamin; WHO, World Health Organization; Y, yes.
2 None of the included models considered only nutrients and food components to encourage.
3 "Other fat" may more specifically include: free fatty acids, hydrogenated oil, monounsaturated fatty acids, or polyunsaturated fatty acids.
4 Added fat may more specifically include: added total fat, added saturated fat, added trans fat, or added oil.
5 Depending on the model, sweeteners may include only non-sugar sweeteners.
6 Potassium is here included as a nutrient/food component to limit on the basis of a maximum amount specified for table salt.
7 Depending on the model, PUFA may include the general category of omega-3 fatty acids or a specific type of PUFA such as alpha-linolenic acid.
8 A model was considered as including FVNL (i.e. fruits, vegetables, nuts or legumes) if it included at least one of these four components. Details on the specific FVNL components included in a given model are shown in the following columns, but only the current FVNL variable is considered in the Total - To encourage.
9 Specific FVNL components that may be included in a model. These specific components are not taken into account in the Total - To encourage. Only the overall FVNL variable is considered in the total in order to minimize double counting.
10 Considered in the eggs and egg products category only.
11 Considered in the cereals category only.
12 More specifically: free fatty acids.
13 For processed food specifically: root and other vegetables, and/or fruit and berries (except potatoes) content.
14 For gnocchi specifically: potato content.
15 For tea specifically: content from the plant after which the product is named.
16 In addition, levels of sodium, saturated fat, and sugar should not exceed the values set for the warning FOP symbol (model no. 221, Israel Red Warning Labels).
17 In some sub-categories (e.g. yogurt), lactose is excluded from the calculations.
18 More specifically: the general category of omega-3 fatty acids.
19 Considered in the fish & fish products category only.
20 Depending on the category, some nutrients (vitamin A, vitamin E , vitamin D, vitamin B1, vitamin B2, vitamin B6, vitamin B9, vitamin B12, vitamin C, calcium, iron, dietary fiber and protein) are considered as an additional criteria. Products in those categories must contain a minimum quantity of one of the nutrients listed in the additional criteria in order for the criteria to be fullfiled.
21 Considered in the cereal, cereal products & flour confection group only.
22 Probiotic considered in the cultured milk / fermented milk sub-category only.
23 More specifically: added oil.
24 Trans fats are part of the exclusion criteria (see Exclusions in the document comprising the entire extracted data, available on request).
25 Optional: additional nutrients may be considered in the model in the categories of fats and foods rich in fat such as nuts. These nutrients include: alpha-linolenic acid, monounsaturared fat, vitamin A, and vitamin E. Optional nutrient for all other foods (providing <97% of energy as fat): vitamin D.
26 More specifically: vitamins and minerals (as mentioned in the WHO-FAO guidelines).
27 In some food categories, naturally occuring trans fatty acids from meat or milk are not considered in the calculations.
28 In all food categories with a fibre threshold, the source of fibre in a product must be naturally occurring in one of the main ingredients of the product group.
29 Depending on the food category, a food product must fullfil the criteria for one or two minerals and vitamins.
30 Sweeteners here include non-sugar sweeteners.
31 Trans fats and sweeteners are part of the exclusion criteria (see Exclusions in the document comprising the entire extracted data, available on request).
32 Considered in the fats and oils category only.
33 More specifically: vitamins & minerals salts (as mentioned in the USDA Foreign Agricultural Service Gain Report, Global Agricultural Information Network, 2019, Tunisia, Annex II. Available at: https://www.fas.usda.gov/data/tunisia-order-food-labeling-and-presentation-prepackaged-foods [accessed 2 November 2022]).
34 Considered in the (solid) food category only.

## Sheet: Supplemental Table 5
Martin et al. Systematic review of nutrient profile models developed for nutrition-related policies and regulations aimed at noncommunicable disease prevention – An update
Supplementary Data
SUPPLEMENTAL TABLE 5 Types of reference amounts and other units considered in the 26 nutrient profile models1
Model number	Model name	Reference amounts / units
		Per 100 g2	Per 100 ml3	Per other pre-specified amount (g or ml)4	Per serving5	Per 100 kcal or % of energy	Per kcal	% weight / quantity in a product	Presence or absence of a nutrient or food component6	Total
Front-of-pack food labeling (n = 17)		15	11	3	5	5	1	3	6
506	Brazil Warning Labels	Y	Y							2
501	Brunei Healthier Choice Logo	Y			Y			Y	Y	4
414	Canada Proposed Warning Labels			Y	Y					2
496	Croatia Healthy Living Mark	Y							Y	2
213	India Proposed Nutrient Profile Model	Y	Y							2
503	Iran Traffic Light Labelling System	Y	Y		Y					3
485	Israel Green Label	Y								1
221	Israel Red Warning Labels	Y	Y							2
511	Saudi Arabia Proposed Traffic Light Labelling System	Y	Y							2
502	Malaysia Healthier Choice Logo	Y	Y	Y				Y	Y	5
445	Mexican Warning Labels (Nutrisello)	Y	Y			Y	Y			4
483	Peru Warning Labels	Y	Y							2
504	Sri Lanka Traffic Light Labelling System	Y								1
515	Thailand Healthier Choice Logo		Y	Y	Y	Y		Y	Y	6
512	Tunisia Health Logo	Y	Y		Y	Y			Y	5
484	Uruguay Warning Labels	Y				Y				2
499	Zambia Good Food Logo	Y	Y			Y			Y	4
Restriction of marketing to children (n = 7)		6	4	2	2	2	0	0	2
415	Canada Proposed Nutrient Profile Model for Marketing to Children	Y		Y	Y	Y				4
481	Taiwan Recommendations on Sugar, Fat, Saturated fatty acids				Y	Y				2
333	WHO Nutrient Profile Model for the Eastern Mediterranean Regional Office (WHO-EMRO)	Y	Y							2
336	WHO Nutrient Profile Model for the South-East Asia Regional Office (WHO-SEARO)	Y	Y						Y	3
516	WHO Nutrient Profile Model for the African Region	Y	Y	Y						3
477	Samoa Nutrient Profiling System for Identifying Healthier and Less Healthy Food Options	Y								1
296	Sri Lanka Nutrient Profile Model	Y	Y						Y	3
Regulation of claims (e.g health and/or nutrients) (n = 1)		1	1	0	0	1	0	0	0
513	Tunisia Nutrient Content Claims	Y	Y			Y				3
Consumer education (n = 1)		1	1	0	0	0	0	0	0
451	Slovenia Traffic Light System	Y	Y							2
Total (n = 26)		23	17	5	7	8	1	3	8
1 For information on the source reference(s) of each model, see Table 3 of the manuscript. Abbreviations used: WHO, World Health Organization; Y, yes.
2 Out of 23 models that include "per 100 g", 16 of them also include the reference amount "per 100 ml".
3 94% of models that include "per 100 ml" also include "per 100 g" (n = 16/17).
4 Per other pre-specified amount includes, for example: per 50 g or 50 ml, per ml (for probiotic), etc.
5 Per serving is used here as a term that also encompasses: per portion, per reference amount, per package, etc. depending on the formulation used in some models.
6 Presence (or absence) of a nutrient or food component in a product (e.g., no added sweeteners).
